# Supplementary material for: A safety cap protects hydrogenase from oxygen attack
Source: Nat Commun. 2021 Feb 2;12:756. doi: 10.1038/s41467-020-20861-2 (PMC7854748; doi:10.1038/s41467-020-20861-2)
Supplement: Supplementary file 4 — Source Data [file 41467_2020_20861_MOESM4_ESM.xlsx]

## Sheet: Fig. 3
Figure 3
panel a							panel b							panel c						panel d									panel e																panel e
CbA5HWT		CbA5H-C367D		CpI-WT			WT			C367D					Absorbance [mOD]					P386L		L364F		A561F		L364F-A561F			WT			P386L			L364F-A561F			A561F			L364F					Absorbance [mOD]
scan rate 10mV/sec		scan rate 3mV/sec		scan rate 3mV/sec			time/s	catalytic current		time/s	catalytic current			wavenumber	WT		C367D			scan rate 20mV		scan rate 20mV		20mV		20mV			time/s	catalytic current		time/s	catalytic current		time/s	catalytic current		time/s	catalytic current		time/s	catalytic current			wavenumber	P386L		L364F
V	µA	V	µA	V	µA			µA	%		µA	%		cm-1	N2	Air	N2	Air		V	µA	V	µA	V	µA	V	µA			µA	%		µA	%		µA	%		µA	%		µA	%		cm-1	N2	Air	N2	Air
-0.56002	-1	-0.56002	-0.98909	-0.56002	-1		0	-232.149	-100	0	-19.8246	-100		3798.89	0	0	0	0.00039841		-0.56002	-0.89393	-0.56002	-1.2404	-0.56002	-1.02251	-0.56002	-1.17351		0	-50.3947	-110.845	0	-50.1372	-116.304	0	-28.5173	-113.342	0	-64.0752	-120.478	0	-53.5657	-124.865		3798.86	0	0	0	0
-0.55895	-0.99192	-0.55895	-0.98785	-0.55895	-0.99087		1	-233.532	-100.596	1	-19.7817	-99.7836		3798.18	0.00222	0.000677038	0.000368651	0		-0.55895	-0.88435	-0.55895	-1.23176	-0.55895	-1.02104	-0.55895	-1.15513		1	-50.2994	-110.635	1	-50.0037	-115.995	1	-28.4553	-113.096	1	-63.956	-120.254	1	-53.4036	-124.487		3798.14	0.00188	0.00147	0.00265	0.00316
-0.55788	-0.98441	-0.55788	-0.98587	-0.55788	-0.98137		2	-233.246	-100.473	2	-19.7435	-99.5909		3797.46	0.00352	0.00129	0.000672246	9.48594e-06		-0.55788	-0.86822	-0.55788	-1.22624	-0.55788	-1.02472	-0.55788	-1.1487		2	-50.1945	-110.404	2	-49.8893	-115.729	2	-28.3934	-112.849	2	-63.8225	-120.003	2	-53.2653	-124.165		3797.43	0.00286	0.00214	0.004	0.00483
-0.55681	-0.97592	-0.55681	-0.98319	-0.55681	-0.97319		3	-231.482	-99.7127	3	-19.7102	-99.4229		3796.75	0.00331	0.0017	0.000672246	0.000379438		-0.55681	-0.86378	-0.55681	-1.22001	-0.55681	-1.00636	-0.55681	-1.15238		3	-50.1039	-110.205	3	-49.7891	-115.497	3	-28.3361	-112.622	3	-63.6699	-119.716	3	-53.1175	-123.82		3796.71	0.0025	0.00164	0.00336	0.00421
-0.55575	-0.96726	-0.55575	-0.97984	-0.55575	-0.96406		4	-230.623	-99.3427	4	-19.6768	-99.2545		3796.03	0.00197	0.00181	0.000379494	-5.69157e-05		-0.55575	-0.8577	-0.55575	-1.21473	-0.55575	-1.00746	-0.55575	-1.13951		4	-50.0323	-110.048	4	-49.6842	-115.254	4	-28.2837	-112.413	4	-63.5507	-119.492	4	-52.9792	-123.498		3796	0.00145	0.000627956	0.00193	0.00256
-0.55468	-0.95902	-0.55468	-0.97587	-0.55468	-0.95569		5	-230.957	-99.4865	5	-19.6434	-99.086		3795.32	0.00055	0.00164	6.5056e-05	0		-0.55468	-0.85256	-0.55468	-1.20969	-0.55468	-1.0115	-0.55468	-1.1294		5	-49.9274	-109.817	5	-49.5936	-115.043	5	-28.236	-112.224	5	-63.422	-119.25	5	-52.8409	-123.176		3795.28	0.00095	0.00028737	0.00178	0.00222
-0.55361	-0.95061	-0.55361	-0.97135	-0.55361	-0.94695		6	-231.148	-99.5688	6	-19.61	-98.9175		3794.6	0	0.00138	0	0.000559671		-0.55361	-0.84765	-0.55361	-1.20345	-0.55361	-0.99277	-0.55361	-1.13124		6	-49.8702	-109.691	6	-49.484	-114.789	6	-28.1836	-112.015	6	-63.298	-119.016	6	-52.6835	-122.809		3794.57	0	0	0	0.000195822
-0.55254	-0.94204	-0.55254	-0.96636	-0.55254	-0.93801		7	-231.529	-99.7329	7	-19.5766	-98.749		3793.89	0.00018	0.00131	0.000390336	0.00172		-0.55254	-0.8418	-0.55254	-1.19841	-0.55254	-0.99424	-0.55254	-1.12113		7	-49.7939	-109.523	7	-49.4077	-114.612	7	-28.1406	-111.845	7	-63.174	-118.783	7	-52.5596	-122.52		3793.85	0.00022	0.000404446	0.00136	0.00178
-0.55147	-0.9342	-0.55147	-0.96097	-0.55147	-0.93002		8	-230.623	-99.3427	8	-19.5433	-98.5811		3793.17	0.00129	0.00158	0.00202	0.0031		-0.55147	-0.83713	-0.55147	-1.19337	-0.55147	-0.99645	-0.55147	-1.10091		8	-49.7319	-109.387	8	-49.3218	-114.413	8	-28.0977	-111.674	8	-63.0786	-118.604	8	-52.4547	-122.275		3793.14	0.00104	0.00193	0.00422	0.0045
-0.55041	-0.92595	-0.55041	-0.95528	-0.55041	-0.92185		9	-229.622	-98.9115	9	-19.5147	-98.4368		3792.46	0.00293	0.00217	0.00462	0.00418		-0.55041	-0.83315	-0.55041	-1.18761	-0.55041	-0.97846	-0.55041	-1.10459		9	-49.6795	-109.272	9	-49.2074	-114.148	9	-28.05	-111.485	9	-62.9547	-118.371	9	-52.345	-122.02		3792.42	0.00238	0.00403	0.00885	0.00955
-0.54934	-0.91722	-0.54934	-0.94933	-0.54934	-0.91367		10	-230.194	-99.1579	10	-19.4813	-98.2683		3791.74	0.00459	0.00283	0.00749	0.00456		-0.54934	-0.82708	-0.54934	-1.18233	-0.54934	-0.97809	-0.54934	-1.11286		10	-49.6175	-109.135	10	-49.1502	-114.015	10	-28.0167	-111.352	10	-62.8545	-118.183	10	-52.221	-121.731		3791.71	0.00386	0.00634	0.01448	0.01606
-0.54827	-0.90865	-0.54827	-0.94322	-0.54827	-0.90492		11	-230.48	-99.2811	11	-19.4431	-98.0756		3791.02	0.00591	0.00318	0.00974	0.00423		-0.54827	-0.82123	-0.54827	-1.17681	-0.54827	-0.98139	-0.54827	-1.08989		11	-49.5507	-108.988	11	-49.0691	-113.827	11	-27.9785	-111.201	11	-62.7496	-117.985	11	-52.1066	-121.464		3790.99	0.0053	0.00862	0.02056	0.02337
-0.5472	-0.9004	-0.5472	-0.93697	-0.5472	-0.89675		12	-229.228	-98.7418	12	-19.4145	-97.9314		3790.31	0.00679	0.00298	0.01078	0.00361		-0.5472	-0.81749	-0.5472	-1.17033	-0.5472	-0.96524	-0.5472	-1.08805		12	-49.503	-108.883	12	-48.9976	-113.661	12	-27.9404	-111.049	12	-62.6543	-117.806	12	-51.9969	-121.208		3790.28	0.00668	0.01075	0.02675	0.03097
-0.54613	-0.8915	-0.54613	-0.93064	-0.54613	-0.88838		13	-228.048	-98.2335	13	-19.3907	-97.8113		3789.59	0.00739	0.00222	0.01067	0.00325		-0.54613	-0.81118	-0.54613	-1.16505	-0.54613	-0.96304	-0.54613	-1.08437		13	-49.4554	-108.779	13	-48.8927	-113.417	13	-27.907	-110.916	13	-62.535	-117.582	13	-51.8872	-120.953		3789.56	0.00801	0.01261	0.03285	0.03846
-0.54507	-0.88309	-0.54507	-0.92425	-0.54507	-0.87982		14	-228.191	-98.2951	14	-19.3621	-97.667		3788.88	0.00806	0.00121	0.01002	0.00351		-0.54507	-0.80627	-0.54507	-1.15977	-0.54507	-0.96634	-0.54507	-1.06416		14	-49.4124	-108.684	14	-48.8355	-113.285	14	-27.8736	-110.784	14	-62.4349	-117.394	14	-51.8014	-120.753		3788.84	0.0093	0.01409	0.03867	0.0455
-0.544	-0.87452	-0.544	-0.91782	-0.544	-0.87127		15	-227.345	-97.9306	15	-19.3335	-97.5228		3788.16	0.00912	0.000348191	0.00953	0.00431		-0.544	-0.80183	-0.544	-1.15281	-0.544	-0.95129	-0.544	-1.07886		15	-49.3505	-108.548	15	-48.7449	-113.075	15	-27.8402	-110.651	15	-62.3396	-117.214	15	-51.6965	-120.508		3788.13	0.0105	0.01518	0.04401	0.05179
-0.54293	-0.86538	-0.54293	-0.91135	-0.54293	-0.86271		16	-226.475	-97.5559	16	-19.3096	-97.4022		3787.45	0.01067	0	0.00961	0.00533		-0.54293	-0.79552	-0.54293	-1.14825	-0.54293	-0.94798	-0.54293	-1.07794		16	-49.298	-108.433	16	-48.6733	-112.909	16	-27.8069	-110.518	16	-62.2632	-117.071	16	-51.6011	-120.286		3787.41	0.01151	0.01578	0.04857	0.05701
-0.54186	-0.85648	-0.54186	-0.90485	-0.54186	-0.85454		17	-226.665	-97.6377	17	-19.2858	-97.2822		3786.73	0.01245	5.80318e-05	0.01008	0.00626		-0.54186	-0.79107	-0.54186	-1.14321	-0.54186	-0.94945	-0.54186	-1.06599		17	-49.2551	-108.338	17	-48.6447	-112.842	17	-27.7735	-110.386	17	-62.1393	-116.838	17	-51.4962	-120.041		3786.7	0.01214	0.01579	0.05193	0.0608
-0.54079	-0.84766	-0.54079	-0.89832	-0.54079	-0.84617		18	-227.524	-98.0078	18	-19.2619	-97.1616		3786.02	0.01398	0.00054163	0.01054	0.00698		-0.54079	-0.78617	-0.54079	-1.13578	-0.54079	-0.93697	-0.54079	-1.06324		18	-49.2026	-108.223	18	-48.578	-112.687	18	-27.7449	-110.272	18	-62.0344	-116.641	18	-51.3579	-119.719		3785.98	0.01216	0.01512	0.05371	0.06293
-0.53972	-0.83868	-0.53972	-0.89175	-0.53972	-0.83837		19	-227.285	-97.9048	19	-19.2333	-97.0173		3785.3	0.01478	0.00137	0.01063	0.00747		-0.53972	-0.78056	-0.53972	-1.12978	-0.53972	-0.93073	-0.53972	-1.05037		19	-49.174	-108.16	19	-48.516	-112.544	19	-27.7115	-110.139	19	-61.9342	-116.452	19	-51.2626	-119.497		3785.27	0.01162	0.01391	0.054	0.06365
-0.53866	-0.82986	-0.53866	-0.88513	-0.53866	-0.82963		20	-225.807	-97.2681	20	-19.2142	-96.921		3784.59	0.01474	0.00223	0.01029	0.00767		-0.53866	-0.77448	-0.53866	-1.1245	-0.53866	-0.93513	-0.53866	-1.03107		20	-49.1168	-108.034	20	-48.4445	-112.378	20	-27.6829	-110.026	20	-61.8389	-116.273	20	-51.1577	-119.252		3784.55	0.01097	0.01276	0.05361	0.06387
-0.53759	-0.82137	-0.53759	-0.87846	-0.53759	-0.82164		21	-225.092	-96.9601	21	-19.1904	-96.8009		3783.87	0.01417	0.00288	0.00981	0.00748		-0.53759	-0.77027	-0.53759	-1.11778	-0.53759	-0.92375	-0.53759	-1.04394		21	-49.0691	-107.929	21	-48.3777	-112.223	21	-27.6543	-109.912	21	-61.7435	-116.094	21	-51.0814	-119.074		3783.84	0.01098	0.01251	0.05378	0.06486
-0.53652	-0.81182	-0.53652	-0.87173	-0.53652	-0.81327		22	-225.235	-97.0217	22	-19.1666	-96.6809		3783.15	0.0136	0.00325	0.00961	0.00698		-0.53652	-0.76419	-0.53652	-1.1113	-0.53652	-0.91824	-0.53652	-1.03291		22	-49.031	-107.845	22	-48.3157	-112.079	22	-27.6257	-109.798	22	-61.6434	-115.905	22	-51.0289	-118.952		3783.12	0.01221	0.01371	0.05542	0.06747
-0.53545	-0.80333	-0.53545	-0.86495	-0.53545	-0.80491		23	-225.044	-96.9395	23	-19.1427	-96.5603		3782.44	0.01335	0.00343	0.00993	0.00643		-0.53545	-0.75811	-0.53545	-1.10506	-0.53545	-0.91567	-0.53545	-1.0228		23	-48.9881	-107.751	23	-48.2585	-111.946	23	-27.6018	-109.703	23	-61.5814	-115.789	23	-50.9049	-118.663		3782.41	0.01457	0.01626	0.05841	0.07137
-0.53438	-0.79386	-0.53438	-0.85811	-0.53438	-0.79673		24	-225.521	-97.1449	24	-19.1189	-96.4403		3781.72	0.0133	0.0036	0.01072	0.00621		-0.53438	-0.75391	-0.53438	-1.09786	-0.53438	-0.90686	-0.53438	-1.01177		24	-48.9547	-107.677	24	-48.2156	-111.847	24	-27.5732	-109.59	24	-61.4622	-115.565	24	-50.8239	-118.474		3781.69	0.01725	0.0193	0.06154	0.07513
-0.53331	-0.78472	-0.53331	-0.85123	-0.53331	-0.78836		25	-224.985	-96.9141	25	-19.0998	-96.3439		3781.01	0.01289	0.00395	0.01153	0.0065		-0.53331	-0.74736	-0.53331	-1.09186	-0.53331	-0.90099	-0.53331	-1.01086		25	-48.9118	-107.583	25	-48.1298	-111.648	25	-27.5494	-109.495	25	-61.3859	-115.421	25	-50.7333	-118.263		3780.97	0.01899	0.02142	0.06276	0.07651
-0.53225	-0.77533	-0.53225	-0.8443	-0.53225	-0.77981		26	-224.71	-96.7956	26	-19.076	-96.2239		3780.29	0.01141	0.00456	0.01186	0.0072		-0.53225	-0.74222	-0.53225	-1.08586	-0.53225	-0.90576	-0.53225	-0.99891		26	-48.8784	-107.51	26	-48.0964	-111.57	26	-27.5207	-109.381	26	-61.3	-115.26	26	-50.6617	-118.096		3780.26	0.01853	0.02133	0.06019	0.07349
-0.53118	-0.76692	-0.53118	-0.83734	-0.53118	-0.77239		27	-224.663	-96.7754	27	-19.0569	-96.1275		3779.58	0.00866	0.00536	0.01158	0.00809		-0.53118	-0.73778	-0.53118	-1.07842	-0.53118	-0.89144	-0.53118	-1.00075		27	-48.8402	-107.426	27	-48.0344	-111.426	27	-27.4969	-109.286	27	-61.1951	-115.063	27	-50.5568	-117.851		3779.54	0.01552	0.01859	0.05348	0.06582
-0.53011	-0.75818	-0.53011	-0.83034	-0.53011	-0.76421		28	-224.854	-96.8576	28	-19.0331	-96.0075		3778.86	0.00525	0.00605	0.01101	0.00888		-0.53011	-0.73146	-0.53011	-1.07194	-0.53011	-0.883	-0.53011	-0.99248		28	-48.8069	-107.352	28	-47.9819	-111.305	28	-27.4731	-109.192	28	-61.1236	-114.928	28	-50.4758	-117.662		3778.83	0.01095	0.01418	0.04469	0.056
-0.52904	-0.74847	-0.52904	-0.82332	-0.52904	-0.75566		29	-223.959	-96.4721	29	-19.014	-95.9111		3778.15	0.00224	0.00629	0.01048	0.00923		-0.52904	-0.72492	-0.52904	-1.06546	-0.52904	-0.88961	-0.52904	-0.98513		29	-48.7544	-107.237	29	-47.9485	-111.227	29	-27.4492	-109.097	29	-61.0044	-114.704	29	-50.3327	-117.329		3778.11	0.00648	0.00963	0.03683	0.04742
-0.52797	-0.73892	-0.52797	-0.81628	-0.52797	-0.74729		30	-223.137	-96.118	30	-18.9901	-95.7906		3777.43	0.00047	0.00585	0.01006	0.00893		-0.52797	-0.72024	-0.52797	-1.05755	-0.52797	-0.87455	-0.52797	-0.98329		30	-48.7163	-107.153	30	-47.8866	-111.084	30	-27.4254	-109.002	30	-60.9233	-114.552	30	-50.3089	-117.273		3777.4	0.00335	0.00612	0.03218	0.04272
-0.52691	-0.72969	-0.52691	-0.80923	-0.52691	-0.73911		31	-223.185	-96.1387	31	-18.9711	-95.6947		3776.72	0.00022	0.00479	0.00962	0.00802		-0.52691	-0.71417	-0.52691	-1.05131	-0.52691	-0.86537	-0.52691	-0.97869		31	-48.6924	-107.101	31	-47.8198	-110.929	31	-27.3968	-108.888	31	-60.8614	-114.435	31	-50.2374	-117.107		3776.68	0.00207	0.00404	0.03183	0.04321
-0.52584	-0.72006	-0.52584	-0.80216	-0.52584	-0.73113		32	-223.137	-96.118	32	-18.9472	-95.5742		3776	0.00133	0.00343	0.00904	0.00678		-0.52584	-0.70762	-0.52584	-1.04435	-0.52584	-0.87345	-0.52584	-0.95388		32	-48.6495	-107.006	32	-47.7721	-110.818	32	-27.3729	-108.794	32	-60.7851	-114.292	32	-50.1515	-116.907		3775.97	0.00259	0.00333	0.0359	0.0491
-0.52477	-0.71108	-0.52477	-0.79508	-0.52477	-0.72314		33	-222.636	-95.9022	33	-18.9281	-95.4778		3775.29	0.00345	0.00221	0.00831	0.00553		-0.52477	-0.70294	-0.52477	-1.03619	-0.52477	-0.8573	-0.52477	-0.96399		33	-48.6161	-106.933	33	-47.7292	-110.719	33	-27.3539	-108.718	33	-60.6945	-114.121	33	-50.0657	-116.707		3775.25	0.00459	0.00375	0.04387	0.05979
-0.5237	-0.70153	-0.5237	-0.78799	-0.5237	-0.71459		34	-221.992	-95.6248	34	-18.9091	-95.382		3774.57	0.00626	0.00147	0.00751	0.00451		-0.5237	-0.69593	-0.5237	-1.02899	-0.5237	-0.84775	-0.5237	-0.94469		34	-48.5732	-106.838	34	-47.672	-110.586	34	-27.33	-108.623	34	-60.6134	-113.969	34	-50.0085	-116.573		3774.54	0.00775	0.00512	0.0549	0.0743
-0.52263	-0.69222	-0.52263	-0.78088	-0.52263	-0.7066		35	-222.231	-95.7277	35	-18.89	-95.2857		3773.85	0.00943	0.00125	0.00686	0.00382		-0.52263	-0.69009	-0.52263	-1.02251	-0.52263	-0.85399	-0.52263	-0.94193		35	-48.5541	-106.796	35	-47.6386	-110.508	35	-27.3062	-108.528	35	-60.5323	-113.816	35	-49.937	-116.406		3773.82	0.01172	0.00739	0.06792	0.09126
-0.52157	-0.68242	-0.52157	-0.77375	-0.52157	-0.69804		36	-222.851	-95.9948	36	-18.8662	-95.1656		3773.14	0.01262	0.00135	0.00654	0.00343		-0.52157	-0.68448	-0.52157	-1.01411	-0.52157	-0.84004	-0.52157	-0.9355		36	-48.516	-106.713	36	-47.5575	-110.32	36	-27.2871	-108.453	36	-60.4703	-113.7	36	-49.8607	-116.229		3773.11	0.01604	0.01038	0.08146	0.1089
-0.5205	-0.67393	-0.5205	-0.7666	-0.5205	-0.69025		37	-221.516	-95.4197	37	-18.8519	-95.0935		3772.42	0.01528	0.00158	0.00667	0.00327		-0.5205	-0.6784	-0.5205	-1.00667	-0.5205	-0.83049	-0.5205	-0.9355		37	-48.4969	-106.671	37	-47.5289	-110.254	37	-27.268	-108.377	37	-60.4036	-113.574	37	-49.7891	-116.062		3772.39	0.02003	0.01363	0.09369	0.12493
-0.51943	-0.66381	-0.51943	-0.7594	-0.51943	-0.68169		38	-219.847	-94.7008	38	-18.8328	-94.9971		3771.71	0.01663	0.00173	0.00723	0.00328		-0.51943	-0.67162	-0.51943	-0.99923	-0.51943	-0.83747	-0.51943	-0.90242		38	-48.4445	-106.555	38	-47.4717	-110.121	38	-27.2442	-108.282	38	-60.3368	-113.449	38	-49.6938	-115.84		3771.67	0.0227	0.01633	0.10232	0.13655
-0.51836	-0.65426	-0.51836	-0.75216	-0.51836	-0.67351		39	-220.848	-95.132	39	-18.8137	-94.9008		3770.99	0.01592	0.00181	0.00801	0.00339		-0.51836	-0.66531	-0.51836	-0.9906	-0.51836	-0.81838	-0.51836	-0.92539		39	-48.4302	-106.524	39	-47.4336	-110.033	39	-27.2203	-108.187	39	-60.2558	-113.296	39	-49.6318	-115.695		3770.96	0.02306	0.01743	0.10511	0.14093
-0.51729	-0.64454	-0.51729	-0.74486	-0.51729	-0.66534		40	-221.42	-95.3784	40	-18.7946	-94.8044		3770.28	0.01302	0.00183	0.00879	0.00354		-0.51729	-0.6597	-0.51729	-0.98291	-0.51729	-0.80957	-0.51729	-0.8969		40	-48.392	-106.44	40	-47.3907	-109.933	40	-27.2013	-108.111	40	-60.1795	-113.153	40	-49.5269	-115.451		3770.24	0.02083	0.0164	0.10109	0.13663
-0.51623	-0.63491	-0.51623	-0.73748	-0.51623	-0.65716		41	-221.849	-95.5632	41	-18.7803	-94.7323		3769.56	0.00896	0.00168	0.00966	0.00378		-0.51623	-0.65222	-0.51623	-0.97548	-0.51623	-0.81985	-0.51623	-0.90609		41	-48.3729	-106.398	41	-47.3477	-109.834	41	-27.1774	-108.017	41	-60.1032	-113.009	41	-49.4649	-115.306		3769.53	0.01696	0.01385	0.092	0.12572
-0.51516	-0.62528	-0.51516	-0.73002	-0.51516	-0.64879		42	-220.896	-95.1527	42	-18.7613	-94.6365		3768.85	0.00542	0.00127	0.01078	0.00407		-0.51516	-0.64684	-0.51516	-0.9666	-0.51516	-0.79965	-0.51516	-0.90334		42	-48.33	-106.303	42	-47.2858	-109.69	42	-27.1584	-107.941	42	-60.0269	-112.866	42	-49.3838	-115.117		3768.81	0.01314	0.01121	0.08117	0.11225
-0.51409	-0.61589	-0.51409	-0.72246	-0.51409	-0.64062		43	-219.322	-94.4747	43	-18.7421	-94.5396		3768.13	0.0036	0.000628678	0.01193	0.00427		-0.51409	-0.63959	-0.51409	-0.95796	-0.51409	-0.79231	-0.51409	-0.88863		43	-48.3109	-106.261	43	-47.2524	-109.612	43	-27.1393	-107.865	43	-59.9649	-112.749	43	-49.3028	-114.928		3768.1	0.01046	0.00947	0.07122	0.09952
-0.51302	-0.60625	-0.51302	-0.71479	-0.51302	-0.63263		44	-218.845	-94.2692	44	-18.7231	-94.4438		3767.42	0.0036	7.73757e-05	0.01292	0.00446		-0.51302	-0.63352	-0.51302	-0.951	-0.51302	-0.79708	-0.51302	-0.86566		44	-48.2728	-106.178	44	-47.2381	-109.579	44	-27.1202	-107.789	44	-59.8886	-112.606	44	-49.2408	-114.784		3767.38	0.00895	0.00872	0.06327	0.08912
-0.51195	-0.59711	-0.51195	-0.707	-0.51195	-0.62483		45	-219.704	-94.6392	45	-18.7088	-94.3716		3766.7	0.0046	0	0.01346	0.00471		-0.51195	-0.62767	-0.51195	-0.94188	-0.51195	-0.77836	-0.51195	-0.87944		45	-48.2537	-106.136	45	-47.1761	-109.435	45	-27.0964	-107.694	45	-59.8314	-112.498	45	-49.1549	-114.584		3766.67	0.00788	0.0083	0.05718	0.08112
-0.51089	-0.58748	-0.51089	-0.69909	-0.51089	-0.61647		46	-219.155	-94.4027	46	-18.6897	-94.2753		3765.98	0.00563	0.000425567	0.013	0.00483		-0.51089	-0.62042	-0.51089	-0.93372	-0.51089	-0.77322	-0.51089	-0.8482		46	-48.2156	-106.052	46	-47.1189	-109.303	46	-27.0773	-107.619	46	-59.736	-112.319	46	-49.1168	-114.495		3765.95	0.00659	0.00767	0.05253	0.0752
-0.50982	-0.57817	-0.50982	-0.69107	-0.50982	-0.60848		47	-218.941	-94.3106	47	-18.6706	-94.179		3765.27	0.00637	0.00139	0.01138	0.00448		-0.50982	-0.61318	-0.50982	-0.9258	-0.50982	-0.77836	-0.50982	-0.85279		47	-48.1965	-106.01	47	-47.0855	-109.225	47	-27.0535	-107.524	47	-59.6836	-112.22	47	-49.0167	-114.261		3765.24	0.00525	0.00706	0.04969	0.07178
-0.50875	-0.56837	-0.50875	-0.68293	-0.50875	-0.6005		48	-219.131	-94.3924	48	-18.6563	-94.1068		3764.55	0.00712	0.00246	0.00891	0.00346		-0.50875	-0.60616	-0.50875	-0.91524	-0.50875	-0.76551	-0.50875	-0.85004		48	-48.1631	-105.936	48	-47.0855	-109.225	48	-27.0391	-107.467	48	-59.6216	-112.104	48	-48.9642	-114.139		3764.52	0.00469	0.00727	0.0497	0.07192
-0.50768	-0.55898	-0.50768	-0.67468	-0.50768	-0.59194		49	-218.619	-94.1719	49	-18.6372	-94.0105		3763.84	0.00829	0.00309	0.00612	0.00195		-0.50768	-0.59985	-0.50768	-0.9066	-0.50768	-0.75229	-0.50768	-0.84269		49	-48.1345	-105.873	49	-47.0187	-109.07	49	-27.0201	-107.391	49	-59.5596	-111.987	49	-48.8784	-113.939		3763.8	0.00557	0.00891	0.05319	0.07626
-0.50661	-0.54919	-0.50661	-0.66633	-0.50661	-0.58357		50	-218.13	-93.9612	50	-18.6182	-93.9146		3763.12	0.00988	0.00305	0.00359	0.000559671		-0.50661	-0.59167	-0.50661	-0.89773	-0.50661	-0.75633	-0.50661	-0.82615		50	-48.1059	-105.811	50	-46.9901	-109.004	50	-27.001	-107.315	50	-59.4833	-111.844	50	-48.8116	-113.783		3763.09	0.00792	0.01186	0.05984	0.08436
-0.50554	-0.5398	-0.50554	-0.65788	-0.50554	-0.57578		51	-218.273	-94.0228	51	-18.5991	-93.8183		3762.41	0.01153	0.00243	0.00185	0		-0.50554	-0.58583	-0.50554	-0.88789	-0.50554	-0.74385	-0.50554	-0.82706		51	-48.0725	-105.737	51	-46.9424	-108.893	51	-26.9819	-107.24	51	-59.4261	-111.736	51	-48.7544	-113.65		3762.37	0.01117	0.0154	0.06835	0.09479
-0.50448	-0.53008	-0.50448	-0.64934	-0.50448	-0.56741		52	-217.701	-93.7764	52	-18.5848	-93.7462		3761.69	0.01263	0.00155	0.00118	0.000445839		-0.50448	-0.57788	-0.50448	-0.87805	-0.50448	-0.72953	-0.50448	-0.80593		52	-48.0487	-105.685	52	-46.9091	-108.816	52	-26.9581	-107.145	52	-59.3546	-111.602	52	-48.6781	-113.472		3761.66	0.01429	0.01849	0.0768	0.10525
-0.50341	-0.52078	-0.50341	-0.64073	-0.50341	-0.55923		53	-218.416	-94.0844	53	-18.5657	-93.6498		3760.98	0.01254	0.000773757	0.00152	0.00188		-0.50341	-0.57063	-0.50341	-0.87013	-0.50341	-0.73283	-0.50341	-0.80317		53	-48.0248	-105.632	53	-46.8661	-108.716	53	-26.9438	-107.088	53	-59.2592	-111.422	53	-48.6114	-113.316		3760.94	0.01603	0.02001	0.08297	0.11317
-0.50234	-0.51139	-0.50234	-0.63203	-0.50234	-0.55105		54	-218.845	-94.2692	54	-18.5419	-93.5298		3760.26	0.0109	0.000290159	0.00257	0.00364		-0.50234	-0.56362	-0.50234	-0.86029	-0.50234	-0.71961	-0.50234	-0.80409		54	-48.001	-105.58	54	-46.8089	-108.584	54	-26.9199	-106.993	54	-59.1876	-111.288	54	-48.5684	-113.216		3760.23	0.0154	0.0192	0.08531	0.11647
-0.50127	-0.50192	-0.50127	-0.62326	-0.50127	-0.54307		55	-218.464	-94.1051	55	-18.518	-93.4092		3759.55	0.00814	6.77038e-05	0.00402	0.00507		-0.50127	-0.55614	-0.50127	-0.84997	-0.50127	-0.70713	-0.50127	-0.79214		55	-47.9772	-105.527	55	-46.7898	-108.539	55	-26.9009	-106.917	55	-59.1352	-111.189	55	-48.4826	-113.016		3759.51	0.01248	0.01627	0.08414	0.11522
-0.5002	-0.49261	-0.5002	-0.61441	-0.5002	-0.53489		56	-218.678	-94.1973	56	-18.5037	-93.3371		3758.83	0.00545	-9.67197e-06	0.00557	0.00572		-0.5002	-0.54842	-0.5002	-0.84085	-0.5002	-0.7119	-0.5002	-0.77836		56	-47.9438	-105.454	56	-46.7422	-108.429	56	-26.8866	-106.861	56	-59.0589	-111.046	56	-48.4016	-112.827		3758.8	0.00862	0.01248	0.08179	0.11185
-0.49914	-0.48273	-0.49914	-0.60547	-0.49914	-0.52634		57	-218.702	-94.2076	57	-18.4846	-93.2407		3758.12	0.00415	0	0.00695	0.00542		-0.49914	-0.54048	-0.49914	-0.83005	-0.49914	-0.70016	-0.49914	-0.77285		57	-47.9342	-105.433	57	-46.6945	-108.318	57	-26.8675	-106.785	57	-58.9731	-110.885	57	-48.3634	-112.738		3758.08	0.00545	0.00929	0.08081	0.10912
-0.49807	-0.47335	-0.49807	-0.59644	-0.49807	-0.51816		58	-218.702	-94.2076	58	-18.4656	-93.1449		3757.4	0.00507	4.83598e-05	0.00838	0.00443		-0.49807	-0.53323	-0.49807	-0.81998	-0.49807	-0.68363	-0.49807	-0.7609		58	-47.8961	-105.349	58	-46.6611	-108.241	58	-26.8484	-106.709	58	-58.9206	-110.786	58	-48.2823	-112.549		3757.37	0.00404	0.00765	0.0828	0.1087
-0.497	-0.46371	-0.497	-0.58731	-0.497	-0.50979		59	-218.082	-93.9405	59	-18.4513	-93.0727		3756.68	0.00848	0.000280487	0.01044	0.00339		-0.497	-0.52434	-0.497	-0.81014	-0.497	-0.68437	-0.497	-0.74528		59	-47.877	-105.307	59	-46.6134	-108.13	59	-26.8341	-106.652	59	-58.8634	-110.678	59	-48.1488	-112.238		3756.65	0.00475	0.00788	0.08819	0.11109
-0.49593	-0.4544	-0.49593	-0.57808	-0.49593	-0.50162		60	-215.555	-92.852	60	-18.4274	-92.9522		3755.97	0.01429	0.000628678	0.01358	0.00286		-0.49593	-0.51733	-0.49593	-0.7991	-0.49593	-0.67702	-0.49593	-0.74895		60	-47.8532	-105.255	60	-46.5753	-108.042	60	-26.815	-106.576	60	-58.8157	-110.589	60	-48.1536	-112.249		3755.94	0.00748	0.00995	0.09662	0.11593
-0.49486	-0.44485	-0.49486	-0.56874	-0.49486	-0.49363		61	-216.318	-93.1807	61	-18.4131	-92.8801		3755.25	0.02204	0.000967197	0.01764	0.00321		-0.49486	-0.50892	-0.49486	-0.78854	-0.49486	-0.65904	-0.49486	-0.73425		61	-47.8246	-105.192	61	-46.5228	-107.92	61	-26.796	-106.5	61	-58.7347	-110.436	61	-48.1011	-112.127		3755.22	0.01176	0.01361	0.10707	0.12217
-0.49379	-0.43571	-0.49379	-0.5593	-0.49379	-0.48526		62	-217.129	-93.53	62	-18.3988	-92.8079		3754.54	0.03053	0.00125	0.0219	0.00462		-0.49379	-0.5005	-0.49379	-0.7787	-0.49379	-0.66161	-0.49379	-0.71036		62	-47.8007	-105.139	62	-46.4894	-107.843	62	-26.7769	-106.425	62	-58.6536	-110.284	62	-48.0344	-111.971		3754.5	0.01664	0.01807	0.11756	0.12789
-0.49273	-0.42673	-0.49273	-0.54976	-0.49273	-0.47728		63	-216.89	-93.4271	63	-18.3797	-92.7116		3753.82	0.03755	0.00146	0.02489	0.00697		-0.49273	-0.49302	-0.49273	-0.76742	-0.49273	-0.64949	-0.49273	-0.71679		63	-47.7817	-105.097	63	-46.4608	-107.776	63	-26.7626	-106.368	63	-58.6059	-110.194	63	-47.9724	-111.827		3753.79	0.0208	0.02204	0.12523	0.13031
-0.49166	-0.41726	-0.49166	-0.54014	-0.49166	-0.46948		64	-215.412	-92.7904	64	-18.3607	-92.6157		3753.11	0.04042	0.00164	0.02472	0.00949		-0.49166	-0.48554	-0.49166	-0.75734	-0.49166	-0.6293	-0.49166	-0.69933		64	-47.7483	-105.024	64	-46.4084	-107.655	64	-26.7483	-106.311	64	-58.5296	-110.051	64	-47.9104	-111.682		3753.07	0.02327	0.0243	0.1273	0.12707
-0.49059	-0.40852	-0.49059	-0.53043	-0.49059	-0.46131		65	-215.603	-92.8727	65	-18.3416	-92.5194		3752.39	0.03783	0.00193	0.02066	0.01116		-0.49059	-0.47642	-0.49059	-0.74679	-0.49059	-0.63737	-0.49059	-0.69381		65	-47.7292	-104.982	65	-46.3893	-107.61	65	-26.7292	-106.235	65	-58.4819	-109.961	65	-47.8723	-111.593		3752.36	0.02406	0.02446	0.12261	0.11845
-0.48952	-0.39914	-0.48952	-0.52066	-0.48952	-0.45275		66	-216.032	-93.0575	66	-18.3273	-92.4473		3751.68	0.03144	0.00254	0.01457	0.01163		-0.48952	-0.46754	-0.48952	-0.73455	-0.48952	-0.62269	-0.48952	-0.68922		66	-47.6911	-104.898	66	-46.3273	-107.466	66	-26.7101	-106.159	66	-58.4056	-109.818	66	-47.8103	-111.449		3751.64	0.02277	0.02229	0.1106	0.1046
-0.48845	-0.38999	-0.48845	-0.51084	-0.48845	-0.44457		67	-215.841	-92.9752	67	-18.313	-92.3751		3750.96	0.0242	0.00347	0.00961	0.0111		-0.48845	-0.45982	-0.48845	-0.72351	-0.48845	-0.60213	-0.48845	-0.67911		67	-47.6863	-104.888	67	-46.2987	-107.4	67	-26.6958	-106.103	67	-58.3389	-109.692	67	-47.7292	-111.26		3750.93	0.01963	0.01847	0.0935	0.08719
-0.48739	-0.3806	-0.48739	-0.50099	-0.48739	-0.43621		68	-215.746	-92.9343	68	-18.2987	-92.303		3750.25	0.01827	0.00452	0.0078	0.01006		-0.48739	-0.44977	-0.48739	-0.71247	-0.48739	-0.61057	-0.48739	-0.66349		68	-47.6434	-104.793	68	-46.2606	-107.312	68	-26.6863	-106.065	68	-58.2864	-109.593	68	-47.6672	-111.115		3750.21	0.0156	0.01407	0.07424	0.06848
-0.48632	-0.37179	-0.48632	-0.49112	-0.48632	-0.42841		69	-215.126	-92.6672	69	-18.2844	-92.2309		3749.53	0.01487	0.00544	0.0096	0.00903		-0.48632	-0.44182	-0.48632	-0.70023	-0.48632	-0.59589	-0.48632	-0.65706		69	-47.6338	-104.772	69	-46.2319	-107.245	69	-26.6624	-105.97	69	-58.2292	-109.486	69	-47.6243	-111.015		3749.5	0.01154	0.00994	0.05517	0.05032
-0.48525	-0.36256	-0.48525	-0.48123	-0.48525	-0.41966		70	-214.172	-92.2563	70	-18.2605	-92.1103		3748.81	0.01505	0.00613	0.01392	0.0081		-0.48525	-0.43317	-0.48525	-0.68823	-0.48525	-0.5812	-0.48525	-0.64511		70	-47.6195	-104.741	70	-46.1986	-107.168	70	-26.6529	-105.932	70	-58.1529	-109.342	70	-47.5671	-110.882		3748.78	0.00822	0.0068	0.0381	0.03416
-0.48418	-0.35342	-0.48418	-0.47134	-0.48418	-0.4113		71	-214.745	-92.5031	71	-18.2462	-92.0382		3748.1	0.01953	0.00665	0.01894	0.00696		-0.48418	-0.42289	-0.48418	-0.67671	-0.48418	-0.58047	-0.48418	-0.62995		71	-47.6005	-104.699	71	-46.17	-107.101	71	-26.6338	-105.856	71	-58.0909	-109.226	71	-47.5385	-110.815		3748.07	0.00618	0.00508	0.02421	0.02102
-0.48311	-0.34452	-0.48311	-0.46145	-0.48311	-0.40312		72	-215.269	-92.7288	72	-18.2319	-91.966		3747.38	0.02768	0.00712	0.02372	0.00581		-0.48311	-0.41494	-0.48311	-0.66424	-0.48311	-0.56211	-0.48311	-0.62673		72	-47.5718	-104.636	72	-46.1413	-107.035	72	-26.6195	-105.799	72	-58.0385	-109.127	72	-47.4622	-110.638		3747.35	0.00533	0.00457	0.01379	0.01122
-0.48205	-0.33562	-0.48205	-0.45155	-0.48205	-0.39475		73	-214.697	-92.4824	73	-18.2128	-91.8697		3746.67	0.03694	0.00752	0.02846	0.00537		-0.48205	-0.40536	-0.48205	-0.65176	-0.48205	-0.54742	-0.48205	-0.61258		73	-47.5623	-104.615	73	-46.108	-106.958	73	-26.6005	-105.723	73	-57.9813	-109.02	73	-47.4002	-110.493		3746.63	0.00495	0.00448	0.00652	0.00451
-0.48098	-0.3268	-0.48098	-0.44164	-0.48098	-0.38658		74	-213.696	-92.0512	74	-18.2033	-91.8218		3745.95	0.04301	0.00768	0.03285	0.00585		-0.48098	-0.39601	-0.48098	-0.64024	-0.48098	-0.54816	-0.48098	-0.59365		74	-47.5385	-104.562	74	-46.065	-106.858	74	-26.5861	-105.667	74	-57.9288	-108.921	74	-47.343	-110.36		3745.92	0.00411	0.00388	0.00183	0.000596791
-0.47991	-0.3179	-0.47991	-0.43169	-0.47991	-0.37783		75	-213.552	-91.9892	75	-18.189	-91.7496		3745.24	0.04164	0.00729	0.03531	0.00648		-0.47991	-0.38619	-0.47991	-0.62704	-0.47991	-0.5342	-0.47991	-0.59209		75	-47.5003	-104.478	75	-46.046	-106.814	75	-26.5719	-105.61	75	-57.8764	-108.822	75	-47.3096	-110.282		3745.2	0.00267	0.00268	0	0
-0.47884	-0.3095	-0.47884	-0.42171	-0.47884	-0.37003		76	-214.029	-92.1947	76	-18.1747	-91.6775		3744.52	0.03238	0.00625	0.03529	0.00686		-0.47884	-0.37754	-0.47884	-0.6148	-0.47884	-0.51034	-0.47884	-0.58078		76	-47.4717	-104.416	76	-45.9935	-106.692	76	-26.5575	-105.553	76	-57.8287	-108.733	76	-47.2428	-110.126		3744.49	0.0014	0.00172	0.0014	0.00291
-0.47777	-0.30027	-0.47777	-0.41166	-0.47777	-0.3611		77	-213.314	-91.8867	77	-18.1413	-91.509		3743.81	0.01978	0.00486	0.0336	0.00743		-0.47777	-0.36655	-0.47777	-0.60256	-0.47777	-0.52025	-0.47777	-0.56332		77	-47.4622	-104.395	77	-45.9601	-106.615	77	-26.5432	-105.496	77	-57.7762	-108.634	77	-47.2047	-110.037		3743.77	0.00026	0.000723745	0.00615	0.00946
-0.4767	-0.29178	-0.4767	-0.40154	-0.4767	-0.35254		78	-213.028	-91.7635	78	-18.1222	-91.4127		3743.09	0.00881	0.00339	0.02973	0.00756		-0.4767	-0.3572	-0.4767	-0.58913	-0.4767	-0.49859	-0.4767	-0.55956		78	-47.4383	-104.342	78	-45.9411	-106.571	78	-26.5289	-105.439	78	-57.7381	-108.562	78	-47.1522	-109.915		3743.06	0	0.00025544	0.01471	0.02006
-0.47564	-0.28313	-0.47564	-0.39134	-0.47564	-0.34455		79	-212.646	-91.5989	79	-18.1127	-91.3648		3742.38	0.00208	0.00208	0.02383	0.00683		-0.47564	-0.34808	-0.47564	-0.57593	-0.47564	-0.48868	-0.47564	-0.54779		79	-47.424	-104.311	79	-45.922	-106.526	79	-26.5099	-105.363	79	-57.6522	-108.401	79	-47.1189	-109.837		3742.34	0.00115	0.000872752	0.02733	0.03494
-0.47457	-0.27447	-0.47457	-0.38103	-0.47457	-0.33581		80	-212.217	-91.4141	80	-18.0984	-91.2926		3741.66	0	0.00109	0.01708	0.00546		-0.47457	-0.33686	-0.47457	-0.56321	-0.47457	-0.48831	-0.47457	-0.52656		80	-47.4002	-104.258	80	-45.8934	-106.46	80	-26.4908	-105.288	80	-57.5998	-108.302	80	-47.0521	-109.682		3741.63	0.00397	0.00275	0.04359	0.05365
-0.4735	-0.26614	-0.4735	-0.37062	-0.4735	-0.32744		81	-213.457	-91.9483	81	-18.0793	-91.1963		3740.94	0.0015	0.000512614	0.01071	0.00397		-0.4735	-0.32751	-0.4735	-0.54977	-0.4735	-0.46959	-0.4735	-0.52436		81	-47.3811	-104.216	81	-45.8648	-106.394	81	-26.4812	-105.25	81	-57.5473	-108.204	81	-47.0235	-109.615		3740.91	0.00834	0.00583	0.06254	0.0752
-0.47243	-0.25806	-0.47243	-0.36009	-0.47243	-0.31926		82	-213.791	-92.0922	82	-18.0698	-91.1484		3740.23	0.00556	0.000222455	0.0054	0.00287		-0.47243	-0.30921	-0.47243	-0.53657	-0.47243	-0.44829	-0.47243	-0.5126		82	-47.3573	-104.164	82	-45.8266	-106.305	82	-26.4622	-105.174	82	-57.4853	-108.087	82	-46.952	-109.448		3740.2	0.01404	0.01009	0.08296	0.09829
-0.47136	-0.25014	-0.47136	-0.34946	-0.47136	-0.31109		83	-213.195	-91.8354	83	-18.0603	-91.1004		3739.51	0.01099	5.80318e-05	0.00164	0.00258		-0.47136	-0.3093	-0.47136	-0.52361	-0.47136	-0.44903	-0.47136	-0.49247		83	-47.3382	-104.122	83	-45.798	-106.239	83	-26.4526	-105.136	83	-57.4567	-108.033	83	-46.9138	-109.359		3739.48	0.02067	0.01533	0.10328	0.12122
-0.4703	-0.24182	-0.4703	-0.33871	-0.4703	-0.30234		84	-212.646	-91.5989	84	-18.0412	-91.0041		3738.8	0.01657	-3.86879e-05	-7.58987e-05	0.00311		-0.4703	-0.29857	-0.4703	-0.50921	-0.4703	-0.43287	-0.4703	-0.48429		84	-47.3048	-104.048	84	-45.7837	-106.206	84	-26.4383	-105.079	84	-57.3852	-107.899	84	-46.828	-109.159		3738.77	0.02742	0.02095	0.12139	0.14169
-0.46923	-0.23324	-0.46923	-0.32786	-0.46923	-0.29397		85	-212.885	-91.7019	85	-18.0269	-90.932		3738.08	0.02104	0	0	0.00405		-0.46923	-0.28889	-0.46923	-0.49554	-0.46923	-0.41598	-0.46923	-0.4728		85	-47.3001	-104.038	85	-45.7408	-106.106	85	-26.424	-105.022	85	-57.328	-107.791	85	-46.8184	-109.137		3738.05	0.03309	0.02598	0.13475	0.15685
-0.46816	-0.225	-0.46816	-0.31692	-0.46816	-0.28542		86	-212.551	-91.558	86	-18.0126	-90.8598		3737.37	0.02328	0.000319175	0.0014	0.0048		-0.46816	-0.27737	-0.46816	-0.48234	-0.46816	-0.42259	-0.46816	-0.4558		86	-47.2857	-104.006	86	-45.7169	-106.051	86	-26.4097	-104.965	86	-57.2803	-107.702	86	-46.7755	-109.037		3737.33	0.03643	0.0293	0.14081	0.16387
-0.46709	-0.217	-0.46709	-0.30589	-0.46709	-0.27667		87	-211.597	-91.1471	87	-18.003	-90.8114		3736.65	0.0228	0.00119	0.00335	0.00505		-0.46709	-0.26622	-0.46709	-0.46722	-0.46709	-0.39983	-0.46709	-0.44661		87	-47.2714	-103.975	87	-45.674	-105.951	87	-26.3954	-104.909	87	-57.2469	-107.639	87	-46.704	-108.87		3736.62	0.03647	0.02991	0.13793	0.16087
-0.46602	-0.20875	-0.46602	-0.2948	-0.46602	-0.26811		88	-211.264	-91.0036	88	-17.984	-90.7156		3735.94	0.02002	0.00258	0.00557	0.00499		-0.46602	-0.25631	-0.46602	-0.45306	-0.46602	-0.38147	-0.46602	-0.43439		88	-47.2333	-103.891	88	-45.6502	-105.896	88	-26.3763	-104.833	88	-57.1706	-107.495	88	-46.6611	-108.77		3735.9	0.03288	0.02733	0.12633	0.14811
-0.46496	-0.20059	-0.46496	-0.28365	-0.46496	-0.25937		89	-212.027	-91.3323	89	-17.9649	-90.6192		3735.22	0.01607	0.00418	0.00826	0.00507		-0.46496	-0.24385	-0.46496	-0.43914	-0.46496	-0.3767	-0.46496	-0.41739		89	-47.2238	-103.87	89	-45.6407	-105.874	89	-26.3668	-104.795	89	-57.1277	-107.415	89	-46.6086	-108.648		3735.19	0.02634	0.022	0.10843	0.12831
-0.46389	-0.19291	-0.46389	-0.27246	-0.46389	-0.25081		90	-211.216	-90.983	90	-17.9506	-90.5471		3734.51	0.01215	0.00555	0.01141	0.00538		-0.46389	-0.23344	-0.46389	-0.42451	-0.46389	-0.36385	-0.46389	-0.40829		90	-47.1951	-103.807	90	-45.5834	-105.741	90	-26.3477	-104.719	90	-57.08	-107.325	90	-46.5466	-108.503		3734.47	0.0186	0.01543	0.08793	0.10555
-0.46282	-0.18483	-0.46282	-0.26123	-0.46282	-0.24225		91	-210.882	-90.8391	91	-17.941	-90.4987		3733.79	0.00893	0.00639	0.01479	0.00578		-0.46282	-0.22241	-0.46282	-0.40987	-0.46282	-0.34696	-0.46282	-0.39699		91	-47.1904	-103.797	91	-45.5596	-105.686	91	-26.3382	-104.681	91	-57.0419	-107.253	91	-46.5228	-108.448		3733.76	0.0114	0.00928	0.06818	0.0835
-0.46175	-0.17724	-0.46175	-0.24998	-0.46175	-0.2337		92	-210.119	-90.5104	92	-17.9315	-90.4507		3733.08	0.00638	0.00661	0.0186	0.00664		-0.46175	-0.21044	-0.46175	-0.39619	-0.46175	-0.34071	-0.46175	-0.37898		92	-47.1618	-103.734	92	-45.5358	-105.63	92	-26.3191	-104.605	92	-56.999	-107.173	92	-46.4704	-108.326		3733.04	0.00573	0.00449	0.05141	0.06463
-0.46068	-0.16924	-0.46068	-0.23872	-0.46068	-0.22457		93	-210.978	-90.8804	93	-17.9124	-90.3544		3732.36	0.00426	0.00628	0.02287	0.00859		-0.46068	-0.19812	-0.46068	-0.37999	-0.46068	-0.31281	-0.46068	-0.37089		93	-47.1475	-103.702	93	-45.5071	-105.564	93	-26.3096	-104.567	93	-56.9465	-107.074	93	-46.3845	-108.125		3732.33	0.00194	0.00135	0.03876	0.05026
-0.45962	-0.16148	-0.45962	-0.22744	-0.45962	-0.21601		94	-211.407	-91.0652	94	-17.8981	-90.2823		3731.64	0.00266	0.00556	0.02681	0.01165		-0.45962	-0.18678	-0.45962	-0.36454	-0.45962	-0.29886	-0.45962	-0.35885		94	-47.1189	-103.64	94	-45.4738	-105.487	94	-26.2905	-104.492	94	-56.8845	-106.958	94	-46.3702	-108.092		3731.61	0.00016	0	0.03077	0.04105
-0.45855	-0.15405	-0.45855	-0.21614	-0.45855	-0.20726		95	-211.311	-91.0239	95	-17.8886	-90.2344		3730.93	0.00212	0.00457	0.02924	0.01494		-0.45855	-0.17477	-0.45855	-0.35043	-0.45855	-0.31318	-0.45855	-0.33891		95	-47.0902	-103.576	95	-45.4356	-105.398	95	-26.2762	-104.435	95	-56.8511	-106.895	95	-46.3225	-107.981		3730.9	0.00049	0.000500236	0.02763	0.03716
-0.45748	-0.1463	-0.45748	-0.20485	-0.45748	-0.19814		96	-210.358	-90.6134	96	-17.8791	-90.1864		3730.21	0.00299	0.00339	0.02957	0.01738		-0.45748	-0.16189	-0.45748	-0.33437	-0.45748	-0.29886	-0.45748	-0.32954		96	-47.0855	-103.566	96	-45.407	-105.332	96	-26.2619	-104.378	96	-56.7796	-106.76	96	-46.2892	-107.903		3730.18	0.00276	0.00298	0.02897	0.03816
-0.45641	-0.13862	-0.45641	-0.19354	-0.45641	-0.18958		97	-209.356	-90.1817	97	-17.8695	-90.138		3729.5	0.00504	0.00217	0.02826	0.01827		-0.45641	-0.15085	-0.45641	-0.31885	-0.45641	-0.28271	-0.45641	-0.31695		97	-47.0616	-103.514	97	-45.3832	-105.276	97	-26.2476	-104.321	97	-56.7367	-106.68	97	-46.2558	-107.825		3729.46	0.00641	0.00698	0.03382	0.04293
-0.45534	-0.13111	-0.45534	-0.18222	-0.45534	-0.18045		98	-209.929	-90.4286	98	-17.8504	-90.0417		3728.78	0.00749	0.00108	0.02623	0.01738		-0.45534	-0.13708	-0.45534	-0.30351	-0.45534	-0.27463	-0.45534	-0.29508		98	-47.0521	-103.493	98	-45.3498	-105.199	98	-26.2381	-104.283	98	-56.6843	-106.581	98	-46.2176	-107.736		3728.75	0.0105	0.01169	0.04061	0.04979
-0.45427	-0.12377	-0.45427	-0.17089	-0.45427	-0.17152		99	-210.978	-90.8804	99	-17.8457	-90.018		3728.07	0.00944	0.000338519	0.02403	0.01485		-0.45427	-0.12535	-0.45427	-0.28772	-0.45427	-0.24673	-0.45427	-0.28616		99	-47.0235	-103.43	99	-45.3021	-105.088	99	-26.2237	-104.226	99	-56.6318	-106.482	99	-46.1842	-107.659		3728.03	0.01401	0.01603	0.04756	0.05677
-0.45321	-0.11674	-0.45321	-0.15955	-0.45321	-0.16296		100	-210.31	-90.5927	100	-17.8361	-89.9695		3727.35	0.01026	9.67197e-06	0.0216	0.01116		-0.45321	-0.11396	-0.45321	-0.27232	-0.45321	-0.2302	-0.45321	-0.27578		100	-47.0092	-103.398	100	-45.2973	-105.077	100	-26.2142	-104.188	100	-56.5937	-106.411	100	-46.108	-107.481		3727.32	0.01611	0.01906	0.05296	0.06209
-0.45214	-0.10948	-0.45214	-0.14819	-0.45214	-0.15383		101	-208.927	-89.9969	101	-17.8266	-89.9216		3726.64	0.00988	0	0.01883	0.00716		-0.45214	-0.10045	-0.45214	-0.25739	-0.45214	-0.23167	-0.45214	-0.25308		101	-46.9901	-103.356	101	-45.2544	-104.978	101	-26.1951	-104.113	101	-56.5507	-106.33	101	-46.1127	-107.492		3726.6	0.01662	0.02034	0.05586	0.06475
-0.45107	-0.10221	-0.45107	-0.13681	-0.45107	-0.14527		102	-208.26	-89.7096	102	-17.8123	-89.8495		3725.92	0.00879	0.000203111	0.01594	0.00379		-0.45107	-0.08696	-0.45107	-0.24083	-0.45107	-0.21956	-0.45107	-0.24481		102	-46.971	-103.314	102	-45.2306	-104.922	102	-26.1856	-104.075	102	-56.5078	-106.249	102	-46.0507	-107.347		3725.89	0.01603	0.02007	0.05624	0.06478
-0.45	-0.09495	-0.45	-0.12541	-0.45	-0.13577		103	-209.452	-90.2231	103	-17.8028	-89.8016		3725.21	0.00769	0.00054163	0.01333	0.00159		-0.45	-0.07387	-0.45	-0.22382	-0.45	-0.19496	-0.45	-0.23066		103	-46.9424	-103.251	103	-45.1972	-104.845	103	-26.1713	-104.018	103	-56.4601	-106.16	103	-45.984	-107.192		3725.17	0.01515	0.01887	0.05477	0.06293
-0.44893	-0.08776	-0.44893	-0.11398	-0.44893	-0.12702		104	-210.119	-90.5104	104	-17.7885	-89.7294		3724.49	0.00704	0.00105	0.01146	0.00070196		-0.44893	-0.06076	-0.44893	-0.2087	-0.44893	-0.19386	-0.44893	-0.21017		104	-46.9234	-103.21	104	-45.1734	-104.79	104	-26.157	-103.961	104	-56.4315	-106.106	104	-46.0078	-107.247		3724.46	0.01451	0.01724	0.05218	0.06001
-0.44787	-0.08058	-0.44787	-0.10254	-0.44787	-0.11732		105	-209.07	-90.0585	105	-17.7789	-89.681		3723.77	0.00681	0.00179	0.01084	0.00108		-0.44787	-0.04638	-0.44787	-0.1913	-0.44787	-0.16926	-0.44787	-0.20033		105	-46.9138	-103.188	105	-45.14	-104.712	105	-26.1475	-103.923	105	-56.3791	-106.007	105	-45.9029	-107.003		3723.74	0.01413	0.01541	0.04889	0.05649
-0.4468	-0.0738	-0.4468	-0.09107	-0.4468	-0.1082		106	-208.307	-89.7299	106	-17.7694	-89.6331		3723.06	0.00673	0.00275	0.01155	0.00261		-0.4468	-0.0339	-0.4468	-0.17451	-0.4468	-0.16081	-0.4468	-0.18655		106	-46.89	-103.136	106	-45.1352	-104.701	106	-26.1332	-103.866	106	-56.36	-105.971	106	-45.8886	-106.969		3723.03	0.01369	0.01334	0.04506	0.05263
-0.44573	-0.06654	-0.44573	-0.07958	-0.44573	-0.09888		107	-208.117	-89.648	107	-17.7598	-89.5847		3722.34	0.00658	0.00375	0.01283	0.00491		-0.44573	-0.01889	-0.44573	-0.15821	-0.44573	-0.15494	-0.44573	-0.16615		107	-46.8804	-103.115	107	-45.1018	-104.624	107	-26.1236	-103.828	107	-56.298	-105.855	107	-45.8362	-106.847		3722.31	0.01296	0.01114	0.04102	0.04882
-0.44466	-0.05968	-0.44466	-0.06808	-0.44466	-0.08956		108	-208.498	-89.8122	108	-17.7455	-89.5125		3721.63	0.00645	0.00449	0.01344	0.00733		-0.44466	-0.00542	-0.44466	-0.14151	-0.44466	-0.14135	-0.44466	-0.15595		108	-46.8471	-103.042	108	-45.0637	-104.535	108	-26.1093	-103.771	108	-56.2503	-105.765	108	-45.7551	-106.658		3721.6	0.01209	0.00927	0.03753	0.04592
-0.44359	-0.0529	-0.44359	-0.05657	-0.44359	-0.08005		109	-209.023	-90.0383	109	-17.736	-89.4646		3720.91	0.00661	0.00477	0.01243	0.009		-0.44359	0.00858	-0.44359	-0.12392	-0.44359	-0.11529	-0.44359	-0.14225		109	-46.8375	-103.021	109	-45.0303	-104.458	109	-26.095	-103.715	109	-56.2312	-105.729	109	-45.7456	-106.636		3720.88	0.01149	0.00822	0.03554	0.04495
-0.44253	-0.04588	-0.44253	-0.04505	-0.44253	-0.07074		110	-208.403	-89.7712	110	-17.7265	-89.4167		3720.2	0.00719	0.00457	0.00986	0.0093		-0.44253	0.02347	-0.44253	-0.10748	-0.44253	-0.11418	-0.44253	-0.12002		110	-46.8328	-103.01	110	-45.016	-104.425	110	-26.0855	-103.677	110	-56.174	-105.622	110	-45.6931	-106.514		3720.16	0.01136	0.00818	0.0357	0.04659
-0.44146	-0.03911	-0.44146	-0.03353	-0.44146	-0.06218		111	-208.117	-89.648	111	-17.7169	-89.3683		3719.48	0.00811	0.00413	0.00674	0.00817		-0.44146	0.03761	-0.44146	-0.09023	-0.44146	-0.09876	-0.44146	-0.11037		111	-46.8089	-102.958	111	-44.9874	-104.358	111	-26.0712	-103.62	111	-56.112	-105.505	111	-45.674	-106.469		3719.45	0.01163	0.00898	0.03822	0.05111
-0.44039	-0.03225	-0.44039	-0.02203	-0.44039	-0.05172		112	-207.926	-89.5657	112	-17.7074	-89.3203		3718.77	0.00926	0.00366	0.00419	0.00607		-0.44039	0.0526	-0.44039	-0.07187	-0.44039	-0.076	-0.44039	-0.09576		112	-46.7851	-102.905	112	-44.9731	-104.325	112	-26.0616	-103.582	112	-56.0786	-105.442	112	-45.6788	-106.48		3718.73	0.01229	0.0104	0.04315	0.05853
-0.43932	-0.02563	-0.43932	-0.01054	-0.43932	-0.04221		113	-207.306	-89.2987	113	-17.6931	-89.2482		3718.05	0.01074	0.0033	0.00265	0.00367		-0.43932	0.06721	-0.43932	-0.05553	-0.43932	-0.06792	-0.43932	-0.07306		113	-46.766	-102.863	113	-44.9445	-104.259	113	-26.0473	-103.525	113	-56.0357	-105.362	113	-45.6264	-106.358		3718.02	0.01351	0.0124	0.05052	0.06886
-0.43825	-0.01878	-0.43825	0.000920961	-0.43825	-0.03252		114	-208.927	-89.9969	114	-17.6836	-89.2003		3717.34	0.01266	0.00309	0.00215	0.00157		-0.43825	0.08313	-0.43825	-0.03712	-0.43825	-0.05103	-0.43825	-0.06074		114	-46.7326	-102.79	114	-44.8968	-104.148	114	-26.0378	-103.487	114	-55.9928	-105.281	114	-45.5644	-106.214		3717.3	0.01561	0.01503	0.06016	0.08189
-0.43718	-0.01233	-0.43718	0.01235	-0.43718	-0.02282		115	-207.735	-89.4835	115	-17.6692	-89.1277		3716.62	0.01505	0.00297	0.00275	0.000246635		-0.43718	0.0972	-0.43718	-0.0192	-0.43718	-0.02864	-0.43718	-0.0476		115	-46.7231	-102.769	115	-44.8825	-104.115	115	-26.0235	-103.43	115	-55.9499	-105.2	115	-45.5644	-106.214		3716.59	0.01869	0.0182	0.07153	0.09695
-0.43612	-0.00539	-0.43612	0.02372	-0.43612	-0.01255		116	-206.257	-88.8468	116	-17.6645	-89.1039		3715.91	0.01775	0.00289	0.00449	0		-0.43612	0.11382	-0.43612	-0.00173	-0.43612	-0.02166	-0.43612	-0.02316		116	-46.7135	-102.748	116	-44.8443	-104.026	116	-26.0092	-103.373	116	-55.907	-105.119	116	-45.4881	-106.036		3715.87	0.02251	0.02158	0.08351	0.1128
-0.43505	0.00106	-0.43505	0.03504	-0.43505	-0.00304		117	-207.354	-89.3194	117	-17.6502	-89.0318		3715.19	0.02044	0.00285	0.00707	0.000863221		-0.43505	0.12892	-0.43505	0.0161	-0.43505	-0.00587	-0.43505	-0.0125		117	-46.7088	-102.738	117	-44.83	-103.993	117	-25.9901	-103.298	117	-55.8783	-105.066	117	-45.4166	-105.869		3715.16	0.02653	0.02468	0.09465	0.12774
-0.43398	0.00759	-0.43398	0.04629	-0.43398	0.00608		118	-207.735	-89.4835	118	-17.6406	-88.9834		3714.47	0.02263	0.00285	0.00977	0.00262		-0.43398	0.14435	-0.43398	0.03482	-0.43398	0.01939	-0.43398	0.00322		118	-46.6945	-102.706	118	-44.7919	-103.905	118	-25.9806	-103.26	118	-55.8307	-104.976	118	-45.4166	-105.869		3714.44	0.03005	0.02691	0.10324	0.13972
-0.43291	0.01372	-0.43291	0.05745	-0.43291	0.01616		119	-207.401	-89.3396	119	-17.6311	-88.9355		3713.76	0.02358	0.00296	0.01162	0.00479		-0.43291	0.15948	-0.43291	0.05133	-0.43291	0.0235	-0.43291	0.02334		119	-46.6468	-102.601	119	-44.7824	-103.883	119	-25.9663	-103.203	119	-55.8021	-104.922	119	-45.3212	-105.647		3713.73	0.03229	0.02764	0.10752	0.14655
-0.43184	0.02008	-0.43184	0.06852	-0.43184	0.02605		120	-207.115	-89.2164	120	-17.6216	-88.8875		3713.04	0.02252	0.00321	0.01179	0.00678		-0.43184	0.17582	-0.43184	0.06959	-0.43184	0.03525	-0.43184	0.03538		120	-46.6277	-102.559	120	-44.749	-103.805	120	-25.9567	-103.165	120	-55.7353	-104.797	120	-45.3069	-105.613		3713.01	0.03249	0.02635	0.10597	0.14618
-0.43078	0.02678	-0.43078	0.07948	-0.43078	0.03613		121	-206.734	-89.0523	121	-17.612	-88.8391		3712.33	0.01921	0.00361	0.01015	0.00814		-0.43078	0.19237	-0.43078	0.08912	-0.43078	0.06756	-0.43078	0.04999		121	-46.642	-102.591	121	-44.7204	-103.739	121	-25.9472	-103.127	121	-55.7067	-104.743	121	-45.2735	-105.536		3712.29	0.03024	0.02296	0.09809	0.13777
-0.42971	0.03266	-0.42971	0.09033	-0.42971	0.04564		122	-206.161	-88.8055	122	-17.6025	-88.7912		3711.61	0.01446	0.00407	0.00763	0.00863		-0.42971	0.20845	-0.42971	0.10662	-0.42971	0.07398	-0.42971	0.07177		122	-46.5848	-102.465	122	-44.7108	-103.717	122	-25.9329	-103.07	122	-55.659	-104.653	122	-45.1734	-105.302		3711.58	0.02585	0.01808	0.08528	0.12285
-0.42864	0.03739	-0.42864	0.10105	-0.42864	0.05609		123	-206.686	-89.0316	123	-17.593	-88.7433		3710.9	0.00954	0.00441	0.00532	0.0082		-0.42864	0.22582	-0.42864	0.12598	-0.42864	0.08885	-0.42864	0.08583		123	-46.5943	-102.486	123	-44.6822	-103.65	123	-25.9186	-103.013	123	-55.6399	-104.617	123	-45.1924	-105.347		3710.86	0.02043	0.01292	0.07026	0.10461
-0.42757	0.04466	-0.42757	0.11166	-0.42757	0.06655		124	-207.115	-89.2164	124	-17.5834	-88.6949		3710.18	0.00535	0.0045	0.00407	0.00719		-0.42757	0.24153	-0.42757	0.14499	-0.42757	0.11602	-0.42757	0.10017		124	-46.58	-102.454	124	-44.6536	-103.584	124	-25.9138	-102.994	124	-55.6113	-104.564	124	-45.1591	-105.269		3710.15	0.01515	0.00853	0.05556	0.08605
-0.4265	0.05209	-0.4265	0.12215	-0.4265	0.07682		125	-206.352	-88.8877	125	-17.5739	-88.6469		3709.47	0.00227	0.00427	0.00453	0.00633		-0.4265	0.25983	-0.4265	0.16356	-0.4265	0.12189	-0.4265	0.12434		125	-46.5514	-102.391	125	-44.6298	-103.529	125	-25.8995	-102.938	125	-55.5589	-104.465	125	-45.1114	-105.158		3709.43	0.01082	0.00547	0.04301	0.06938
-0.42544	0.05837	-0.42544	0.13253	-0.42544	0.0869		126	-206.161	-88.8055	126	-17.5596	-88.5748		3708.75	0.00044	0.00378	0.00657	0.00614		-0.42544	0.27676	-0.42544	0.18271	-0.42544	0.13181	-0.42544	0.13766		126	-46.5466	-102.381	126	-44.5916	-103.44	126	-25.89	-102.9	126	-55.5207	-104.393	126	-45.0923	-105.113		3708.72	0.00791	0.00398	0.03373	0.05605
-0.42437	0.06441	-0.42437	0.14282	-0.42437	0.09698		127	-205.923	-88.703	127	-17.5548	-88.5506		3708.04	4e-05	0.00313	0.0091	0.00658		-0.42437	0.29308	-0.42437	0.20225	-0.42437	0.16375	-0.42437	0.152		127	-46.5276	-102.339	127	-44.5821	-103.418	127	-25.8757	-102.843	127	-55.4778	-104.313	127	-45.0208	-104.946		3708	0.00661	0.00399	0.02829	0.04689
-0.4233	0.0707	-0.4233	0.15303	-0.4233	0.10744		128	-205.494	-88.5182	128	-17.5453	-88.5027		3707.32	0.00117	0.00244	0.01109	0.00738		-0.4233	0.3111	-0.4233	0.22075	-0.4233	0.17586	-0.4233	0.17727		128	-46.5085	-102.297	128	-44.5582	-103.363	128	-25.8614	-102.786	128	-55.4444	-104.25	128	-44.9731	-104.835		3707.29	0.00679	0.00524	0.0266	0.04199
-0.42223	0.07674	-0.42223	0.16319	-0.42223	0.11751		129	-205.685	-88.6004	129	-17.531	-88.4305		3706.6	0.00362	0.00182	0.0122	0.0083		-0.42223	0.32859	-0.42223	0.23992	-0.42223	0.18871	-0.42223	0.19188		129	-46.499	-102.276	129	-44.5201	-103.274	129	-25.8518	-102.748	129	-55.4158	-104.196	129	-44.8062	-104.446		3706.57	0.00804	0.0073	0.02807	0.04087
-0.42116	0.08311	-0.42116	0.1733	-0.42116	0.12797		130	-205.112	-88.3536	130	-17.5262	-88.4063		3705.89	0.00691	0.00137	0.01257	0.0091		-0.42116	0.34673	-0.42116	0.26068	-0.42116	0.21772	-0.42116	0.20732		130	-46.4751	-102.224	130	-44.4915	-103.208	130	-25.8375	-102.691	130	-55.3586	-104.088	130	-44.9063	-104.68		3705.86	0.00993	0.0098	0.03178	0.04262
-0.4201	0.08915	-0.4201	0.1834	-0.4201	0.13843		131	-204.779	-88.2102	131	-17.4928	-88.2378		3705.17	0.01042	0.00112	0.01237	0.00953		-0.4201	0.3641	-0.4201	0.27909	-0.4201	0.22616	-0.4201	0.23084		131	-46.4561	-102.182	131	-44.4724	-103.164	131	-25.828	-102.653	131	-55.3157	-104.008	131	-44.9111	-104.691		3705.14	0.0121	0.01246	0.03669	0.04618
-0.41903	0.09535	-0.41903	0.19349	-0.41903	0.14889		132	-204.493	-88.087	132	-17.4785	-88.1657		3704.46	0.0135	0.000986541	0.0117	0.0096		-0.41903	0.38315	-0.41903	0.29934	-0.41903	0.23608	-0.41903	0.24812		132	-46.4608	-102.192	132	-44.4724	-103.164	132	-25.8184	-102.615	132	-55.2775	-103.936	132	-44.8443	-104.535		3704.43	0.01426	0.01503	0.04178	0.05042
-0.41796	0.10131	-0.41796	0.20358	-0.41796	0.15935		133	-205.065	-88.3333	133	-17.469	-88.1178		3703.74	0.01552	0.000870477	0.01055	0.00961		-0.41796	0.39998	-0.41796	0.31938	-0.41796	0.26912	-0.41796	0.25942		133	-46.4274	-102.119	133	-44.4295	-103.064	133	-25.8089	-102.577	133	-55.2489	-103.882	133	-44.83	-104.502		3703.71	0.01606	0.01714	0.04605	0.05422
-0.41689	0.10744	-0.41689	0.2137	-0.41689	0.16999		134	-205.208	-88.3949	134	-17.4547	-88.0457		3703.03	0.01597	0.000754413	0.00915	0.01004		-0.41689	0.41915	-0.41689	0.3385	-0.41689	0.28234	-0.41689	0.28598		134	-46.4084	-102.077	134	-44.4247	-103.053	134	-25.7946	-102.521	134	-55.206	-103.801	134	-44.7776	-104.38		3702.99	0.01701	0.01827	0.04858	0.05653
-0.41582	0.11348	-0.41582	0.22382	-0.41582	0.18045		135	-205.446	-88.4975	135	-17.4404	-87.9735		3702.31	0.01473	0.000677038	0.00803	0.01121		-0.41582	0.43878	-0.41582	0.35919	-0.41582	0.29702	-0.41582	0.30427		135	-46.3941	-102.045	135	-44.3914	-102.976	135	-25.7898	-102.502	135	-55.1869	-103.766	135	-44.7394	-104.291		3702.28	0.01669	0.01803	0.04888	0.05671
-0.41475	0.11944	-0.41475	0.23395	-0.41475	0.19053		136	-205.089	-88.3437	136	-17.4356	-87.9493		3701.6	0.01228	0.000725398	0.00786	0.01323		-0.41475	0.45655	-0.41475	0.37954	-0.41475	0.31098	-0.41475	0.31511		136	-46.3798	-102.014	136	-44.3627	-102.909	136	-25.7755	-102.445	136	-55.1202	-103.64	136	-44.7108	-104.224		3701.56	0.01518	0.01653	0.04733	0.05506
-0.41369	0.12499	-0.41369	0.24407	-0.41369	0.2008		137	-204.969	-88.292	137	-17.4261	-87.9014		3700.88	0.00959	0.000860805	0.00878	0.01575		-0.41369	0.47432	-0.41369	0.39763	-0.41369	0.32016	-0.41369	0.34139		137	-46.3702	-101.993	137	-44.3532	-102.887	137	-25.7612	-102.388	137	-55.0868	-103.577	137	-44.7204	-104.246		3700.85	0.01316	0.0145	0.04515	0.05279
-0.41262	0.13095	-0.41262	0.25418	-0.41262	0.21145		138	-204.731	-88.1895	138	-17.4165	-87.853		3700.17	0.00757	0.00102	0.01024	0.01811		-0.41262	0.49372	-0.41262	0.41779	-0.41262	0.34182	-0.41262	0.35922		138	-46.3607	-101.972	138	-44.3246	-102.821	138	-25.7517	-102.35	138	-55.063	-103.533	138	-44.7204	-104.246		3700.13	0.01147	0.01276	0.04369	0.05125
-0.41155	0.13699	-0.41155	0.26424	-0.41155	0.2221		139	-205.494	-88.5182	139	-17.407	-87.805		3699.45	0.00657	0.00105	0.01161	0.01984		-0.41155	0.51312	-0.41155	0.43938	-0.41155	0.37192	-0.41155	0.37218		139	-46.3368	-101.919	139	-44.3103	-102.788	139	-25.7421	-102.312	139	-55.0105	-103.434	139	-44.6822	-104.157		3699.42	0.01055	0.01181	0.04382	0.05134
-0.41048	0.14279	-0.41048	0.27425	-0.41048	0.23236		140	-205.16	-88.3743	140	-17.3975	-87.7571		3698.74	0.00644	0.000947853	0.01271	0.02085		-0.41048	0.53182	-0.41048	0.45882	-0.41048	0.39909	-0.41048	0.39699		140	-46.3178	-101.878	140	-44.2769	-102.71	140	-25.7326	-102.274	140	-55.001	-103.416	140	-44.6059	-103.979		3698.7	0.01042	0.01165	0.04582	0.05345
-0.40941	0.14858	-0.40941	0.28418	-0.40941	0.24339		141	-204.671	-88.1636	141	-17.3879	-87.7087		3698.02	0.00681	0.000696382	0.01362	0.02119		-0.40941	0.55263	-0.40941	0.4797	-0.40941	0.40607	-0.40941	0.41583		141	-46.313	-101.867	141	-44.2721	-102.699	141	-25.7231	-102.236	141	-54.9533	-103.326	141	-44.6345	-104.046		3697.99	0.0108	0.01202	0.04965	0.0575
-0.40835	0.15446	-0.40835	0.29401	-0.40835	0.25366		142	-203.968	-87.8608	142	-17.3784	-87.6608		3697.3	0.00742	0.000386879	0.01449	0.02102		-0.40835	0.57157	-0.40835	0.5013	-0.40835	0.44021	-0.40835	0.43164		142	-46.2939	-101.825	142	-44.2292	-102.6	142	-25.7088	-102.179	142	-54.9295	-103.281	142	-44.5678	-103.891		3697.27	0.01146	0.01265	0.05503	0.06327
-0.40728	0.16001	-0.40728	0.30373	-0.40728	0.2645		143	-204.063	-87.9017	143	-17.3688	-87.6124		3696.59	0.00829	0.000125736	0.0153	0.02044		-0.40728	0.5905	-0.40728	0.52073	-0.40728	0.45123	-0.40728	0.45553		143	-46.2653	-101.762	143	-44.2244	-102.588	143	-25.6992	-102.142	143	-54.9008	-103.228	143	-44.4963	-103.724		3696.56	0.01231	0.01349	0.06166	0.07045
-0.40621	0.16605	-0.40621	0.31333	-0.40621	0.27477		144	-203.968	-87.8608	144	-17.3593	-87.5644		3695.87	0.00962	0	0.01573	0.01943		-0.40621	0.61154	-0.40621	0.54185	-0.40621	0.47362	-0.40621	0.47547		144	-46.2605	-101.751	144	-44.1958	-102.522	144	-25.6897	-102.104	144	-54.8579	-103.147	144	-44.501	-103.735		3695.84	0.01343	0.01462	0.06922	0.07872
-0.40514	0.17169	-0.40514	0.32278	-0.40514	0.28523		145	-204.063	-87.9017	145	-17.3498	-87.5165		3695.16	0.01162	0	0.0154	0.01778		-0.40514	0.63048	-0.40514	0.56297	-0.40514	0.50373	-0.40514	0.49073		145	-46.2462	-101.72	145	-44.1672	-102.456	145	-25.6754	-102.047	145	-54.8245	-103.084	145	-44.4724	-103.668		3695.12	0.01491	0.01625	0.07732	0.0876
-0.40407	0.17642	-0.40407	0.33209	-0.40407	0.29644		146	-203.348	-87.5937	146	-17.3355	-87.4444		3694.44	0.01434	-2.90159e-05	0.01418	0.0153		-0.40407	0.65105	-0.40407	0.58337	-0.40407	0.52282	-0.40407	0.51278		146	-46.2224	-101.668	146	-44.1434	-102.4	146	-25.6659	-102.009	146	-54.7912	-103.021	146	-44.4581	-103.635		3694.41	0.01681	0.01847	0.08532	0.0964
-0.40301	0.18279	-0.40301	0.34123	-0.40301	0.30652		147	-202.681	-87.3064	147	-17.3259	-87.396		3693.73	0.01752	0	0.01248	0.01208		-0.40301	0.67045	-0.40301	0.604	-0.40301	0.53641	-0.40301	0.53658		147	-46.2081	-101.636	147	-44.1243	-102.356	147	-25.6563	-101.971	147	-54.7482	-102.941	147	-44.4533	-103.624		3693.69	0.01896	0.02111	0.09236	0.1041
-0.40194	0.18875	-0.40194	0.35021	-0.40194	0.31755		148	-204.111	-87.9224	148	-17.3116	-87.3238		3693.01	0.02062	8.70477e-05	0.01111	0.00854		-0.40194	0.69102	-0.40194	0.62608	-0.40194	0.57055	-0.40194	0.55138		148	-46.1843	-101.584	148	-44.1052	-102.312	148	-25.6468	-101.933	148	-54.7101	-102.869	148	-44.42	-103.546		3692.98	0.02098	0.02372	0.09724	0.10939
-0.40087	0.19414	-0.40087	0.35902	-0.40087	0.32744		149	-203.157	-87.5115	149	-17.3021	-87.2759		3692.3	0.02293	0.000406223	0.01096	0.0055		-0.40087	0.71019	-0.40087	0.64576	-0.40087	0.58634	-0.40087	0.57527		149	-46.1699	-101.552	149	-44.1005	-102.301	149	-25.6325	-101.876	149	-54.672	-102.797	149	-44.3723	-103.435		3692.26	0.0223	0.02569	0.09862	0.11077
-0.3998	0.19936	-0.3998	0.36764	-0.3998	0.33771		150	-203.682	-87.7376	150	-17.2925	-87.2275		3691.58	0.0239	0.000986541	0.01266	0.00393		-0.3998	0.73123	-0.3998	0.66664	-0.3998	0.59625	-0.3998	0.59549		150	-46.1509	-101.51	150	-44.0719	-102.235	150	-25.6229	-101.838	150	-54.6481	-102.752	150	-44.3484	-103.379		3691.55	0.02241	0.02644	0.09551	0.10715
-0.39873	0.20532	-0.39873	0.37608	-0.39873	0.34893		151	-202.919	-87.409	151	-17.283	-87.1796		3690.87	0.02335	0.00169	0.0165	0.00451		-0.39873	0.7518	-0.39873	0.68919	-0.39873	0.6348	-0.39873	0.61322		151	-46.1366	-101.479	151	-44.048	-102.179	151	-25.6134	-101.8	151	-54.6052	-102.672	151	-44.2626	-103.179		3690.83	0.02107	0.02571	0.08784	0.09851
-0.39766	0.21071	-0.39766	0.38434	-0.39766	0.35919		152	-202.299	-87.1419	152	-17.2735	-87.1316		3690.15	0.02139	0.00222	0.02193	0.00708		-0.39766	0.77121	-0.39766	0.70935	-0.39766	0.64472	-0.39766	0.63868		152	-46.1318	-101.468	152	-44.029	-102.135	152	-25.6039	-101.763	152	-54.5766	-102.618	152	-44.2435	-103.135		3690.12	0.01846	0.02364	0.07667	0.08602
-0.3966	0.21634	-0.3966	0.39241	-0.3966	0.37003		153	-202.919	-87.409	153	-17.2592	-87.0595		3689.43	0.01813	0.00236	0.02749	0.0107		-0.3966	0.79341	-0.3966	0.73119	-0.3966	0.66234	-0.3966	0.66073		153	-46.1175	-101.437	153	-44.0194	-102.113	153	-25.5943	-101.725	153	-54.5432	-102.555	153	-44.2101	-103.057		3689.4	0.01504	0.02058	0.06348	0.07137
-0.39553	0.22149	-0.39553	0.40031	-0.39553	0.37973		154	-202.204	-87.101	154	-17.2496	-87.0111		3688.72	0.01379	0.00203	0.03141	0.01417		-0.39553	0.81258	-0.39553	0.75255	-0.39553	0.69869	-0.39553	0.67406		154	-46.0984	-101.395	154	-43.9813	-102.024	154	-25.58	-101.668	154	-54.5194	-102.51	154	-44.0957	-102.79		3688.69	0.01131	0.01698	0.04977	0.05625
-0.39446	0.22655	-0.39446	0.40804	-0.39446	0.38962		155	-202.204	-87.101	155	-17.2449	-86.9874		3688	0.00914	0.00145	0.03259	0.01665		-0.39446	0.83175	-0.39446	0.77198	-0.39446	0.7086	-0.39446	0.69942		155	-46.0746	-101.343	155	-43.9479	-101.947	155	-25.5705	-101.63	155	-54.4764	-102.43	155	-44.1672	-102.957		3687.97	0.00789	0.01346	0.03715	0.0424
-0.39339	0.23153	-0.39339	0.41562	-0.39339	0.3997		156	-202.156	-87.0803	156	-17.2353	-86.939		3687.29	0.00531	0.000851133	0.0309	0.01783		-0.39339	0.85256	-0.39339	0.79262	-0.39339	0.72843	-0.39339	0.71495		156	-46.0603	-101.311	156	-43.9479	-101.947	156	-25.5562	-101.573	156	-54.4478	-102.376	156	-44.1577	-102.935		3687.26	0.00545	0.01083	0.02714	0.03147
-0.39232	0.23684	-0.39232	0.42308	-0.39232	0.40996		157	-201.918	-86.9778	157	-17.2258	-86.891		3686.57	0.00302	0.000396551	0.02705	0.01806		-0.39232	0.87336	-0.39232	0.81518	-0.39232	0.75927	-0.39232	0.73241		157	-46.0507	-101.29	157	-43.9241	-101.892	157	-25.5466	-101.535	157	-54.4192	-102.322	157	-44.1339	-102.879		3686.54	0.00435	0.00957	0.02073	0.02449
-0.39126	0.24214	-0.39126	0.43043	-0.39126	0.42061		158	-202.299	-87.1419	158	-17.2163	-86.8431		3685.86	0.00229	0.00014508	0.02222	0.01789		-0.39126	0.89347	-0.39126	0.83581	-0.39126	0.77175	-0.39126	0.75998		158	-46.0412	-101.269	158	-43.905	-101.847	158	-25.5371	-101.497	158	-54.3858	-102.259	158	-44.1005	-102.801		3685.82	0.00458	0.00965	0.01822	0.0218
-0.39019	0.2472	-0.39019	0.43771	-0.39019	0.43031		159	-202.633	-87.2857	159	-17.2067	-86.7947		3685.14	0.00267	5.80318e-05	0.01754	0.01767		-0.39019	0.91427	-0.39019	0.85645	-0.39019	0.78717	-0.39019	0.77744		159	-46.0221	-101.227	159	-43.8859	-101.803	159	-25.5276	-101.459	159	-54.3668	-102.224	159	-44.0766	-102.746		3685.11	0.00584	0.01077	0.01942	0.0232
-0.38912	0.25235	-0.38912	0.44494	-0.38912	0.44115		160	-202.538	-87.2448	160	-17.2019	-86.7705		3684.43	0.00371	4.83598e-05	0.01376	0.01737		-0.38912	0.93531	-0.38912	0.87901	-0.38912	0.82499	-0.38912	0.79582		160	-46.0078	-101.196	160	-43.8716	-101.77	160	-25.518	-101.421	160	-54.3382	-102.17	160	-44.0528	-102.69		3684.39	0.0078	0.01255	0.02386	0.02819
-0.38805	0.25708	-0.38805	0.45215	-0.38805	0.45104		161	-202.263	-87.1264	161	-17.1924	-86.7226		3683.71	0.00514	5.80318e-05	0.01104	0.01673		-0.38805	0.95495	-0.38805	0.89893	-0.38805	0.83306	-0.38805	0.82431		161	-45.9983	-101.175	161	-43.8477	-101.715	161	-25.5085	-101.383	161	-54.3	-102.098	161	-44.0051	-102.579		3683.68	0.0102	0.01472	0.03106	0.03623
-0.38698	0.26214	-0.38698	0.45936	-0.38698	0.46131		162	-201.918	-86.9778	162	-17.1829	-86.6746		3683	0.00693	2.90159e-05	0.00915	0.01556		-0.38698	0.97692	-0.38698	0.92076	-0.38698	0.85179	-0.38698	0.83166		162	-45.984	-101.143	162	-43.8334	-101.681	162	-25.499	-101.346	162	-54.2809	-102.062	162	-43.9765	-102.512		3682.96	0.01283	0.01709	0.04051	0.04677
-0.38592	0.26688	-0.38592	0.46661	-0.38592	0.47157		163	-201.965	-86.998	163	-17.1733	-86.6262		3682.28	0.00915	0	0.00779	0.0138		-0.38592	0.99609	-0.38592	0.94212	-0.38592	0.883	-0.38592	0.85096		163	-45.9697	-101.112	163	-43.8096	-101.626	163	-25.4894	-101.308	163	-54.2476	-101.999	163	-43.9765	-102.512		3682.25	0.01543	0.01948	0.05169	0.05925
-0.38485	0.27145	-0.38485	0.4739	-0.38485	0.48089		164	-202.061	-87.0394	164	-17.1686	-86.6025		3681.56	0.01184	0	0.00692	0.01185		-0.38485	1.01666	-0.38485	0.96276	-0.38485	0.89732	-0.38485	0.87669		164	-45.9506	-101.07	164	-43.781	-101.56	164	-25.4847	-101.289	164	-54.2142	-101.937	164	-43.9527	-102.457		3681.53	0.01763	0.02153	0.06391	0.07296
-0.38378	0.27627	-0.38378	0.48123	-0.38378	0.49116		165	-202.204	-87.101	165	-17.159	-86.5541		3680.85	0.01502	0.000116064	0.00695	0.01047		-0.38378	1.03677	-0.38378	0.98291	-0.38378	0.91788	-0.38378	0.91436		165	-45.9315	-101.028	165	-43.7715	-101.538	165	-25.4703	-101.232	165	-54.1665	-101.847	165	-43.9097	-102.357		3680.82	0.01899	0.02281	0.07644	0.08706
-0.38271	0.28117	-0.38271	0.48862	-0.38271	0.50009		166	-202.156	-87.0803	166	-17.1543	-86.5304		3680.13	0.01872	0.000551302	0.00844	0.01062		-0.38271	1.05757	-0.38271	1.00523	-0.38271	0.94872	-0.38271	0.91528		166	-45.9268	-101.017	166	-43.738	-101.46	166	-25.4656	-101.213	166	-54.1522	-101.82	166	-43.843	-102.201		3680.1	0.01906	0.02283	0.08852	0.10071
-0.38164	0.28606	-0.38164	0.49604	-0.38164	0.51093		167	-202.013	-87.0187	167	-17.1447	-86.4819		3679.42	0.023	0.00143	0.01163	0.01287		-0.38164	1.07814	-0.38164	1.02611	-0.38164	0.96487	-0.38164	0.94193		167	-45.9077	-100.975	167	-43.7237	-101.427	167	-25.4513	-101.156	167	-54.1284	-101.775	167	-43.8287	-102.168		3679.39	0.01762	0.02129	0.09968	0.11324
-0.38058	0.29039	-0.38058	0.50348	-0.38058	0.52044		168	-201.918	-86.9778	168	-17.1161	-86.3377		3678.7	0.02778	0.0028	0.0162	0.01707		-0.38058	1.09778	-0.38058	1.04699	-0.38058	0.98029	-0.38058	0.95296		168	-45.9029	-100.965	168	-43.6999	-101.372	168	-25.4465	-101.137	168	-54.0807	-101.686	168	-44.3103	-103.29		3678.67	0.01474	0.01818	0.10952	0.12415
-0.37951	0.29504	-0.37951	0.51092	-0.37951	0.52995		169	-201.727	-86.8955	169	-17.097	-86.2413		3677.99	0.0325	0.00457	0.02131	0.02227		-0.37951	1.11905	-0.37951	1.06858	-0.37951	1.01297	-0.37951	0.98145		169	-45.8648	-100.881	169	-43.6856	-101.338	169	-25.437	-101.099	169	-54.0425	-101.614	169	-43.8096	-102.123		3677.95	0.01079	0.01369	0.11745	0.13273
-0.37844	0.29937	-0.37844	0.51834	-0.37844	0.53946		170	-201.775	-86.9162	170	-17.0827	-86.1692		3677.27	0.03575	0.00643	0.02596	0.02713		-0.37844	1.13776	-0.37844	1.08826	-0.37844	1.02802	-0.37844	0.99891		170	-45.8552	-100.86	170	-43.6617	-101.283	170	-25.4274	-101.061	170	-54.0235	-101.578	170	-43.7667	-102.023		3677.24	0.00639	0.00831	0.12231	0.13782
-0.37737	0.30394	-0.37737	0.5257	-0.37737	0.54896		171	-201.822	-86.9364	171	-17.0732	-86.1213		3676.56	0.03581	0.00801	0.02901	0.03028		-0.37737	1.15903	-0.37737	1.10866	-0.37737	1.04454	-0.37737	1.03475		171	-45.8409	-100.829	171	-43.6379	-101.228	171	-25.4179	-101.023	171	-53.9948	-101.524	171	-43.905	-102.345		3676.52	0.00273	0.0033	0.12272	0.1382
-0.3763	0.30811	-0.3763	0.53299	-0.3763	0.55809		172	-201.584	-86.8339	172	-17.0589	-86.0491		3675.84	0.03192	0.0091	0.02993	0.03109		-0.3763	1.1782	-0.3763	1.12978	-0.3763	1.07649	-0.3763	1.04118		172	-45.8362	-100.818	172	-43.6188	-101.184	172	-25.4084	-100.985	172	-53.9472	-101.435	172	-43.6999	-101.867		3675.81	0.00124	0.000478949	0.11815	0.13363
-0.37523	0.31203	-0.37523	0.54017	-0.37523	0.5657		173	-201.202	-86.6693	173	-17.0494	-86.0012		3675.13	0.02566	0.00979	0.02948	0.03004		-0.37523	1.19596	-0.37523	1.14969	-0.37523	1.0897	-0.37523	1.07335		173	-45.8266	-100.797	173	-43.6093	-101.161	173	-25.3941	-100.929	173	-53.9281	-101.399	173	-43.6808	-101.823		3675.09	0.00173	0	0.10954	0.12493
-0.37417	0.31619	-0.37417	0.54723	-0.37417	0.57559		174	-200.439	-86.3407	174	-17.0446	-85.977		3674.41	0.01985	0.0103	0.02804	0.02798		-0.37417	1.21677	-0.37417	1.16961	-0.37417	1.10548	-0.37417	1.06691		174	-45.8076	-100.755	174	-43.5998	-101.139	174	-25.3893	-100.91	174	-53.8852	-101.318	174	-43.6331	-101.712		3674.38	0.00348	0.00117	0.0997	0.1149
-0.3731	0.32011	-0.3731	0.55416	-0.3731	0.58471		175	-201.488	-86.7925	175	-17.0351	-85.9291		3673.7	0.01657	0.01085	0.02539	0.02556		-0.3731	1.2357	-0.3731	1.18953	-0.3731	1.14	-0.3731	1.09264		175	-45.7885	-100.713	175	-43.5616	-101.051	175	-25.3798	-100.872	175	-53.8518	-101.255	175	-43.5998	-101.634		3673.66	0.0061	0.0037	0.09087	0.10586
-0.37203	0.32427	-0.37203	0.56095	-0.37203	0.59422		176	-201.107	-86.6284	176	-17.0255	-85.8807		3672.98	0.01619	0.01153	0.02182	0.0233		-0.37203	1.25534	-0.37203	1.20969	-0.37203	1.15101	-0.37203	1.1101		176	-45.7742	-100.682	176	-43.533	-100.984	176	-25.3702	-100.834	176	-53.8137	-101.183	176	-43.614	-101.667		3672.95	0.00904	0.00702	0.08376	0.09851
-0.37096	0.32803	-0.37096	0.56759	-0.37096	0.60202		177	-200.344	-86.2998	177	-17.0112	-85.8085		3672.26	0.01757	0.01218	0.01813	0.0214		-0.37096	1.27451	-0.37096	1.22936	-0.37096	1.16754	-0.37096	1.1441		177	-45.7694	-100.671	177	-43.5378	-100.996	177	-25.3607	-100.796	177	-53.8089	-101.175	177	-43.5759	-101.578		3672.23	0.01153	0.01021	0.07761	0.09207
-0.36989	0.3317	-0.36989	0.57409	-0.36989	0.61095		178	-200.296	-86.2791	178	-17.0064	-85.7843		3671.55	0.01869	0.01247	0.01523	0.01978		-0.36989	1.29438	-0.36989	1.25048	-0.36989	1.20315	-0.36989	1.16616		178	-45.7599	-100.65	178	-43.5187	-100.951	178	-25.3559	-100.777	178	-53.7946	-101.148	178	-43.5568	-101.534		3671.52	0.01276	0.01226	0.07075	0.08478
-0.36883	0.33554	-0.36883	0.58045	-0.36883	0.6197		179	-200.821	-86.5052	179	-16.9969	-85.7364		3670.83	0.01798	0.01209	0.01372	0.0183		-0.36883	1.31285	-0.36883	1.26968	-0.36883	1.21417	-0.36883	1.19281		179	-45.7456	-100.619	179	-43.5044	-100.918	179	-25.3464	-100.739	179	-53.7469	-101.058	179	-43.4996	-101.401		3670.8	0.01228	0.01258	0.06164	0.07484
-0.36776	0.33905	-0.36776	0.58666	-0.36776	0.62845		180	-200.487	-86.3614	180	-16.9921	-85.7122		3670.12	0.01534	0.01094	0.01394	0.017		-0.36776	1.33225	-0.36776	1.28936	-0.36776	1.22996	-0.36776	1.21486		180	-45.7313	-100.588	180	-43.4853	-100.874	180	-25.3368	-100.701	180	-53.7087	-100.986	180	-43.4996	-101.401		3670.09	0.01012	0.01108	0.05022	0.06208
-0.36669	0.3428	-0.36669	0.59275	-0.36669	0.63681		181	-200.726	-86.4643	181	-16.9778	-85.6401		3669.4	0.01183	0.00916	0.01546	0.01596		-0.36669	1.35002	-0.36669	1.30951	-0.36669	1.26227	-0.36669	1.23324		181	-45.7217	-100.566	181	-43.4472	-100.785	181	-25.3273	-100.663	181	-53.6706	-100.915	181	-43.4758	-101.345		3669.37	0.00694	0.00833	0.03802	0.04813
-0.36562	0.34615	-0.36562	0.59871	-0.36562	0.6448		182	-200.63	-86.4229	182	-16.9683	-85.5921		3668.69	0.00863	0.007	0.01721	0.01508		-0.36562	1.36825	-0.36562	1.32847	-0.36562	1.27584	-0.36562	1.25806		182	-45.6931	-100.503	182	-43.4424	-100.774	182	-25.3178	-100.625	182	-53.642	-100.861	182	-43.4805	-101.356		3668.65	0.00373	0.00539	0.02694	0.03502
-0.36455	0.34925	-0.36455	0.60454	-0.36455	0.65317		183	-200.487	-86.3614	183	-16.9635	-85.5679		3667.97	0.00643	0.00485	0.0182	0.01414		-0.36455	1.38695	-0.36455	1.34695	-0.36455	1.29017	-0.36455	1.26449		183	-45.6836	-100.483	183	-43.409	-100.697	183	-25.3035	-100.569	183	-53.6038	-100.789	183	-43.4042	-101.178		3667.94	0.00132	0.00309	0.01826	0.02424
-0.36349	0.35285	-0.36349	0.61024	-0.36349	0.66096		184	-200.296	-86.2791	184	-16.9588	-85.5442		3667.26	0.00546	0.00307	0.01797	0.01286		-0.36349	1.40472	-0.36349	1.36639	-0.36349	1.32137	-0.36349	1.29481		184	-45.6693	-100.451	184	-43.3995	-100.675	184	-25.2987	-100.55	184	-53.5991	-100.78	184	-43.3518	-101.056		3667.22	9e-05	0.00186	0.01262	0.01656
-0.36242	0.35611	-0.36242	0.61582	-0.36242	0.66971		185	-199.963	-86.1356	185	-16.9492	-85.4958		3666.54	0.00554	0.00197	0.01662	0.01116		-0.36242	1.42295	-0.36242	1.3863	-0.36242	1.33569	-0.36242	1.30768		185	-45.6645	-100.441	185	-43.3852	-100.642	185	-25.2939	-100.531	185	-53.5705	-100.726	185	-43.3661	-101.089		3666.51	0	0.00171	0.00997	0.01208
-0.36135	0.35913	-0.36135	0.62128	-0.36135	0.67751		186	-200.106	-86.1972	186	-16.9349	-85.4237		3665.83	0.00624	0.00165	0.01475	0.00932		-0.36135	1.44049	-0.36135	1.40478	-0.36135	1.35001	-0.36135	1.32698		186	-45.6502	-100.409	186	-43.3709	-100.608	186	-25.2844	-100.493	186	-53.5514	-100.69	186	-43.3375	-101.023		3665.79	0.00061	0.00235	0.00985	0.01043
-0.36028	0.3624	-0.36028	0.62659	-0.36028	0.68511		187	-200.249	-86.2588	187	-16.9302	-85.4		3665.11	0.00711	0.0019	0.01298	0.0078		-0.36028	1.45895	-0.36028	1.42398	-0.36028	1.37865	-0.36028	1.35363		187	-45.6407	-100.388	187	-43.3518	-100.564	187	-25.2749	-100.455	187	-53.5228	-100.637	187	-43.2564	-100.834		3665.08	0.00166	0.00345	0.01166	0.01099
-0.35921	0.36517	-0.35921	0.63177	-0.35921	0.69272		188	-199.772	-86.0533	188	-16.9206	-85.3515		3664.39	0.00791	0.00235	0.01172	0.00705		-0.35921	1.47485	-0.35921	1.4415	-0.35921	1.39517	-0.35921	1.36649		188	-45.6454	-100.399	188	-43.3375	-100.531	188	-25.2605	-100.398	188	-53.5085	-100.61	188	-43.266	-100.856		3664.36	0.00291	0.00473	0.01482	0.01319
-0.35814	0.36795	-0.35814	0.63681	-0.35814	0.70051		189	-200.106	-86.1972	189	-16.9111	-85.3036		3663.68	0.00859	0.00268	0.01114	0.00728		-0.35814	1.49355	-0.35814	1.45853	-0.35814	1.40839	-0.35814	1.39222		189	-45.6168	-100.336	189	-43.3232	-100.498	189	-25.2558	-100.379	189	-53.4703	-100.538	189	-43.2373	-100.789		3663.65	0.00422	0.0061	0.0189	0.01652
-0.35708	0.37056	-0.35708	0.6417	-0.35708	0.70831		190	-199.057	-85.7454	190	-16.9063	-85.2794		3662.96	0.00927	0.00274	0.01118	0.0084		-0.35708	1.51062	-0.35708	1.47701	-0.35708	1.43592	-0.35708	1.41336		190	-45.6025	-100.304	190	-43.3089	-100.465	190	-25.2462	-100.341	190	-53.437	-100.475	190	-43.1944	-100.689		3662.93	0.00557	0.0076	0.02359	0.02068
-0.35601	0.37334	-0.35601	0.64643	-0.35601	0.71573		191	-199.009	-85.7247	191	-16.892	-85.2073		3662.25	0.0101	0.00263	0.01175	0.01014		-0.35601	1.52605	-0.35601	1.49477	-0.35601	1.45172	-0.35601	1.42439		191	-45.5739	-100.241	191	-43.2898	-100.42	191	-25.2367	-100.303	191	-53.4083	-100.421	191	-43.1992	-100.7		3662.22	0.00692	0.00926	0.02872	0.02549
-0.35494	0.37546	-0.35494	0.65103	-0.35494	0.72238		192	-199.915	-86.1149	192	-16.892	-85.2073		3661.53	0.01117	0.00248	0.01273	0.01219		-0.35494	1.54241	-0.35494	1.51109	-0.35494	1.46162	-0.35494	1.45379		192	-45.5739	-100.241	192	-43.2707	-100.376	192	-25.2272	-100.265	192	-53.394	-100.394	192	-43.1801	-100.656		3661.5	0.00824	0.01098	0.03418	0.03089
-0.35387	0.37726	-0.35387	0.65548	-0.35387	0.72923		193	-200.153	-86.2175	193	-16.8825	-85.1594		3660.82	0.01249	0.00241	0.01388	0.01433		-0.35387	1.55877	-0.35387	1.52861	-0.35387	1.49027	-0.35387	1.46574		193	-45.5644	-100.22	193	-43.2612	-100.354	193	-25.2176	-100.227	193	-53.3606	-100.332	193	-43.1563	-100.6		3660.78	0.00946	0.01256	0.03996	0.03691
-0.3528	0.38085	-0.3528	0.65979	-0.3528	0.73531		194	-199.402	-85.894	194	-16.8729	-85.1109		3660.1	0.01397	0.00249	0.01488	0.01653		-0.3528	1.57514	-0.3528	1.54636	-0.3528	1.50715	-0.3528	1.48504		194	-45.531	-100.147	194	-43.2421	-100.31	194	-25.2129	-100.208	194	-53.3368	-100.287	194	-43.142	-100.567		3660.07	0.01061	0.01384	0.04609	0.04358
-0.35174	0.38297	-0.35174	0.66397	-0.35174	0.7433		195	-198.818	-85.6424	195	-16.8682	-85.0872		3659.39	0.01537	0.00277	0.01546	0.01873		-0.35174	1.5908	-0.35174	1.5622	-0.35174	1.5156	-0.35174	1.51536		195	-45.5167	-100.115	195	-43.204	-100.221	195	-25.1986	-100.152	195	-53.3177	-100.251	195	-43.08	-100.422		3659.35	0.01173	0.0147	0.05254	0.0509
-0.35067	0.3846	-0.35067	0.66803	-0.35067	0.75014		196	-198.723	-85.6015	196	-16.8634	-85.063		3658.67	0.01628	0.00328	0.01553	0.0207		-0.35067	1.6074	-0.35067	1.58044	-0.35067	1.54424	-0.35067	1.5218		196	-45.5071	-100.094	196	-43.1944	-100.199	196	-25.189	-100.114	196	-53.2844	-100.188	196	-43.0705	-100.4		3658.64	0.01279	0.01513	0.05911	0.05875
-0.3496	0.38721	-0.3496	0.67198	-0.3496	0.75699		197	-198.961	-85.704	197	-16.8539	-85.0151		3657.96	0.0162	0.00396	0.01516	0.02207		-0.3496	1.62189	-0.3496	1.59724	-0.3496	1.56296	-0.3496	1.54569		197	-45.5119	-100.105	197	-43.1849	-100.177	197	-25.1795	-100.076	197	-53.2605	-100.143	197	-43.018	-100.278		3657.92	0.01359	0.01515	0.0654	0.06676
-0.34853	0.38926	-0.34853	0.67584	-0.34853	0.76421		198	-198.663	-85.5756	198	-16.8443	-84.9667		3657.24	0.01477	0.00459	0.01449	0.02237		-0.34853	1.63755	-0.34853	1.6126	-0.34853	1.56663	-0.34853	1.56591		198	-45.5024	-100.084	198	-43.1754	-100.155	198	-25.1747	-100.057	198	-53.2319	-100.09	198	-43.0132	-100.267		3657.21	0.0138	0.01474	0.07099	0.07454
-0.34746	0.39154	-0.34746	0.67961	-0.34746	0.77087		199	-198.437	-85.4783	199	-16.8348	-84.9187		3656.53	0.01216	0.00492	0.01352	0.02122		-0.34746	1.65322	-0.34746	1.62963	-0.34746	1.59747	-0.34746	1.58429		199	-45.4833	-100.042	199	-43.1372	-100.066	199	-25.1652	-100.019	199	-53.1985	-100.027	199	-42.9751	-100.178		3656.49	0.01316	0.014	0.07584	0.08208
-0.3464	0.39326	-0.3464	0.6833	-0.3464	0.77753		200	-198.532	-85.5192	200	-16.83	-84.8945		3655.81	0.00938	0.00478	0.01201	0.01855		-0.3464	1.66631	-0.3464	1.64547	-0.3464	1.61399	-0.3464	1.59991		200	-45.4642	-100	200	-43.1086	-100	200	-25.1604	-100	200	-53.1842	-100	200	-42.8988	-100		3655.78	0.01174	0.01314	0.08078	0.09013
-0.34533	0.39505	-0.34533	0.68693	-0.34533	0.78399		201	-65.6488	-28.2787	201	6.89747	34.7925		3655.09	0.00775	0.0042	0.00953	0.01465		-0.34533	1.68244	-0.34533	1.66059	-0.34533	1.61656	-0.34533	1.61737		201	-7.26107	-15.971	201	59.0065	136.879	201	32.0508	127.386	201	49.5507	93.1681	201	34.1536	79.6144		3655.06	0.01002	0.01259	0.08695	0.09973
-0.34426	0.39677	-0.34426	0.69051	-0.34426	0.78874		202	70.1194	30.2045	202	30.8777	155.754		3654.38	0.00814	0.00343	0.00609	0.01018		-0.34426	1.69693	-0.34426	1.67667	-0.34426	1.64704	-0.34426	1.63115		202	34.249	75.3318	202	53.5895	124.313	202	27.8641	110.746	202	45.0875	84.7761	202	28.0977	65.4977		3654.35	0.00843	0.01263	0.09484	0.11122
-0.34319	0.3984	-0.34319	0.69404	-0.34319	0.79635		203	64.2543	27.678	203	30.377	153.229		3653.66	0.01055	0.00276	0.00258	0.00599		-0.34319	1.71142	-0.34319	1.69203	-0.34319	1.66503	-0.34319	1.64953		203	27.6543	60.8265	203	50.7905	117.82	203	25.7946	102.521	203	42.6747	80.2394	203	24.593	57.3279		3653.63	0.00709	0.01326	0.10384	0.12374
-0.34212	0.39979	-0.34212	0.69753	-0.34212	0.80243		204	58.4841	25.1925	204	30.0766	151.714		3652.95	0.01412	0.00236	0.000238539	0.00274		-0.34212	1.72475	-0.34212	1.70642	-0.34212	1.66759	-0.34212	1.66975		204	22.8525	50.2648	204	48.6066	112.754	204	24.469	97.252	204	41.1393	77.3524	204	22.0133	51.3145		3652.92	0.00586	0.0141	0.1122	0.13526
-0.34106	0.40134	-0.34106	0.70098	-0.34106	0.80852		205	54.5263	23.4876	205	29.8716	150.679		3652.23	0.01756	0.00224	0	0.000758876		-0.34106	1.73971	-0.34106	1.72202	-0.34106	1.6955	-0.34106	1.68629		205	19.2619	42.3672	205	46.9853	108.993	205	23.501	93.4047	205	39.7946	74.824	205	20.1202	46.9016		3652.2	0.00472	0.01471	0.11741	0.14278
-0.33999	0.40273	-0.33999	0.7044	-0.33999	0.81384		206	50.8286	21.8948	206	29.719	149.91		3651.52	0.0196	0.00229	0.00157	0		-0.33999	1.7521	-0.33999	1.73714	-0.33999	1.71386	-0.33999	1.6964		206	16.5201	36.3365	206	45.4452	105.42	206	22.7762	90.5241	206	38.8171	72.9861	206	18.5419	43.2223		3651.48	0.00396	0.01483	0.11683	0.14315
-0.33892	0.40387	-0.33892	0.7078	-0.33892	0.81936		207	47.9295	20.646	207	29.6093	149.356		3650.8	0.01957	0.00234	0.00432	8.53735e-05		-0.33892	1.76543	-0.33892	1.75082	-0.33892	1.71716	-0.33892	1.72121		207	14.3934	31.6588	207	44.3198	102.81	207	22.1945	88.2119	207	38.0065	71.4619	207	17.1876	40.0656		3650.77	0.00398	0.01437	0.10894	0.13448
-0.33785	0.40501	-0.33785	0.71117	-0.33785	0.82411		208	45.2067	19.4731	208	29.4996	148.803		3650.09	0.01759	0.00221	0.00707	0.00101		-0.33785	1.78015	-0.33785	1.76642	-0.33785	1.74323	-0.33785	1.73316		208	12.7197	27.9774	208	42.9656	99.6682	208	21.7033	86.2599	208	37.2435	70.0274	208	16.0385	37.3867		3650.05	0.00429	0.01301	0.09459	0.11782
-0.33678	0.40607	-0.33678	0.71451	-0.33678	0.83096		209	42.956	18.5036	209	29.4138	148.37		3649.37	0.01431	0.00183	0.00921	0.00298		-0.33678	1.79137	-0.33678	1.78081	-0.33678	1.75828	-0.33678	1.74878		209	11.375	25.0197	209	41.9737	97.3674	209	21.2789	84.5732	209	36.595	68.808	209	15.0276	35.0303		3649.34	0.00419	0.01069	0.07635	0.09633
-0.33571	0.40665	-0.33571	0.71784	-0.33571	0.83647		210	40.9581	17.643	210	29.3566	148.082		3648.66	0.01046	0.00122	0.01098	0.00579		-0.33571	1.80306	-0.33571	1.79281	-0.33571	1.76232	-0.33571	1.769		210	10.2878	22.6284	210	41.0296	95.1773	210	20.9166	83.1328	210	35.9322	67.5618	210	14.1454	32.9739		3648.62	0.00352	0.00782	0.05701	0.07332
-0.33465	0.40754	-0.33465	0.72114	-0.33465	0.84218		211	39.1032	16.844	211	29.2994	147.793		3647.94	0.00663	0.000570646	0.01302	0.00908		-0.33465	1.81615	-0.33465	1.80601	-0.33465	1.78361	-0.33465	1.78186		211	9.38659	20.6461	211	40.1379	93.1088	211	20.5971	81.863	211	35.4315	66.6204	211	13.33	31.0732		3647.91	0.00245	0.00491	0.03872	0.05138
-0.33358	0.40836	-0.33358	0.72442	-0.33358	0.84712		212	37.4295	16.123	212	29.2278	147.432		3647.22	0.0033	0.000116064	0.01542	0.01227		-0.33358	1.82831	-0.33358	1.82017	-0.33358	1.80307	-0.33358	1.79105		212	8.63795	18.9994	212	39.2939	91.151	212	20.2776	80.5933	212	34.9404	65.6969	212	12.6434	29.4726		3647.19	0.00129	0.00235	0.02306	0.03232
-0.33251	0.40934	-0.33251	0.72767	-0.33251	0.85225		213	35.8607	15.4473	213	29.1849	147.216		3646.51	0.00096	0	0.0175	0.01469		-0.33251	1.83976	-0.33251	1.83217	-0.33251	1.80564	-0.33251	1.8177		213	7.99899	17.594	213	38.531	89.3812	213	20.0106	79.532	213	34.4635	64.8003	213	11.9615	27.8831		3646.48	0.00037	0.000617312	0.01114	0.01739
-0.33144	0.40975	-0.33144	0.7309	-0.33144	0.85777		214	34.6018	14.905	214	29.142	146.999		3645.79	0	0	0.0184	0.01593		-0.33144	1.85192	-0.33144	1.84489	-0.33144	1.82658	-0.33144	1.82597		214	7.43082	16.3443	214	37.7251	87.5118	214	19.7531	78.5086	214	34.0582	64.0382	214	11.3845	26.5381		3645.76	0	0	0.00351	0.0072
-0.33037	0.4104	-0.33037	0.7341	-0.33037	0.86309		215	33.2715	14.332	215	29.0991	146.783		3645.08	0.00011	0.000203111	0.01791	0.01602		-0.33037	1.86337	-0.33037	1.8576	-0.33037	1.8464	-0.33037	1.83976		215	6.95446	15.2966	215	37.0957	86.0517	215	19.5385	77.6557	215	33.5766	63.1327	215	10.86	25.3154		3645.05	0.00012	0.000117076	2.96663e-05	0.00164
-0.32931	0.41081	-0.32931	0.73725	-0.32931	0.86747		216	32.0746	13.8164	216	29.0657	146.614		3644.36	0.0011	0.000512614	0.01659	0.01544		-0.32931	1.8746	-0.32931	1.87008	-0.32931	1.84787	-0.32931	1.85814		216	6.54485	14.3956	216	36.2898	84.1823	216	19.3144	76.765	216	33.1856	62.3975	216	10.3641	24.1594		3644.33	0.00042	0.000947255	0	0
-0.32824	0.41122	-0.32824	0.74037	-0.32824	0.8726		217	30.9683	13.3398	217	29.0276	146.422		3643.65	0.00256	0.000764085	0.01523	0.01465		-0.32824	1.88652	-0.32824	1.88352	-0.32824	1.86806	-0.32824	1.87008		217	6.18532	13.6048	217	35.6604	82.7223	217	19.1332	76.0448	217	32.7565	61.5906	217	9.91588	23.1146		3643.61	0.001	0.00226	0.00154	0.000438268
-0.32717	0.4113	-0.32717	0.74344	-0.32717	0.87469		218	29.9622	12.9064	218	28.9799	146.182		3642.93	0.00392	0.000822117	0.01438	0.01387		-0.32717	1.89657	-0.32717	1.89576	-0.32717	1.88568	-0.32717	1.88019		218	5.86679	12.9042	218	35.0977	81.417	218	18.9234	75.2109	218	32.5371	61.1782	218	9.49267	22.1281		3642.9	0.00153	0.0036	0.00444	0.00261
-0.3261	0.41163	-0.3261	0.74645	-0.3261	0.88192		219	28.9942	12.4895	219	28.9703	146.133		3642.22	0.00476	0.000677038	0.01403	0.01302		-0.3261	1.90802	-0.3261	1.9068	-0.3261	1.88935	-0.3261	1.90317		219	5.58164	12.277	219	34.4349	79.8795	219	18.7469	74.5095	219	32.1127	60.3802	219	9.09356	21.1977		3642.18	0.00177	0.00463	0.00795	0.00569
-0.32503	0.41171	-0.32503	0.7494	-0.32503	0.88743		220	28.112	12.1095	220	28.9322	145.941		3641.5	0.00498	0.000415895	0.01378	0.01188		-0.32503	1.91854	-0.32503	1.91856	-0.32503	1.90661	-0.32503	1.91327		220	5.32987	11.7232	220	33.9486	78.7512	220	18.5991	73.922	220	31.7885	59.7705	220	8.77121	20.4463		3641.47	0.00162	0.00525	0.01169	0.00923
-0.32397	0.41154	-0.32397	0.75229	-0.32397	0.8918		221	27.2394	11.7336	221	28.8988	145.772		3640.79	0.00469	0.000183767	0.01302	0.01017		-0.32397	1.92906	-0.32397	1.93056	-0.32397	1.92607	-0.32397	1.92338		221	5.09288	11.202	221	33.3144	77.2801	221	18.4274	73.2397	221	31.469	59.1698	221	8.46079	19.7227		3640.75	0.00118	0.00551	0.0155	0.01304
-0.3229	0.41138	-0.3229	0.75512	-0.3229	0.89637		222	26.4097	11.3762	222	28.8797	145.676		3640.07	0.0041	5.80318e-05	0.01133	0.00787		-0.3229	1.93935	-0.3229	1.94087	-0.3229	1.9257	-0.3229	1.94544		222	4.88212	10.7384	222	32.7994	76.0855	222	18.2796	72.6522	222	31.1352	58.5421	222	8.17803	19.0635		3640.04	0.00064	0.0056	0.0193	0.01705
-0.32183	0.41138	-0.32183	0.7579	-0.32183	0.90112		223	25.6659	11.0558	223	28.8464	145.508		3639.35	0.00335	1.93439e-05	0.00877	0.00531		-0.32183	1.9487	-0.32183	1.95191	-0.32183	1.94516	-0.32183	1.94911		223	4.69186	10.3199	223	32.3225	74.9793	223	18.1365	72.0837	223	30.8872	58.0759	223	7.90432	18.4255		3639.32	0.00018	0.00562	0.02305	0.02121
-0.32076	0.41114	-0.32076	0.76061	-0.32076	0.90607		224	24.9268	10.7374	224	28.8416	145.484		3638.64	0.00251	-3.86879e-05	0.00588	0.00295		-0.32076	1.95922	-0.32076	1.96415	-0.32076	1.96206	-0.32076	1.95922		224	4.51495	9.93078	224	31.86	73.9064	224	18.003	71.553	224	30.5534	57.4483	224	7.63157	17.7897		3638.61	0	0.00564	0.02676	0.0256
-0.31969	0.41105	-0.31969	0.76328	-0.31969	0.90987		225	24.2258	10.4354	225	28.8273	145.412		3637.92	0.00164	0	0.00348	0.0012		-0.31969	1.96857	-0.31969	1.97399	-0.31969	1.96095	-0.31969	1.98312		225	4.35425	9.57732	225	31.3641	72.756	225	17.8695	71.0224	225	30.2912	56.9552	225	7.39983	17.2495		3637.89	0.00021	0.00568	0.03066	0.03036
-0.31862	0.41056	-0.31862	0.7659	-0.31862	0.91348		226	23.563	10.15	226	28.813	145.34		3637.21	0.00083	0.000125736	0.00218	0.000218177		-0.31862	1.97862	-0.31862	1.98527	-0.31862	1.98078	-0.31862	1.98955		226	4.20405	9.24695	226	30.8872	71.6498	226	17.736	70.4917	226	30.0623	56.5248	226	7.1657	16.7037		3637.18	0.00094	0.00579	0.03511	0.03578
-0.31756	0.40991	-0.31756	0.76848	-0.31756	0.91862		227	22.9383	9.88085	227	28.8177	145.363		3636.49	0.00023	0.000473926	0.00205	0		-0.31756	1.98704	-0.31756	1.99583	-0.31756	1.99583	-0.31756	1.99966		227	4.06767	8.94697	227	30.4438	70.6211	227	17.5977	69.9421	227	29.7523	55.9421	227	6.95875	16.2213		3636.46	0.00214	0.00601	0.04051	0.04213
-0.31649	0.40901	-0.31649	0.77102	-0.31649	0.92223		228	22.3614	9.63235	228	28.7605	145.075		3635.78	-3e-05	0.00101	0.00269	0.000341494		-0.31649	1.99522	-0.31649	2.00471	-0.31649	1.994	-0.31649	2.01528		228	3.94036	8.66695	228	30.0432	69.6919	228	17.5024	69.5631	228	29.4901	55.449	228	6.77564	15.7945		3635.75	0.00357	0.00636	0.04701	0.04952
-0.31542	0.40844	-0.31542	0.77352	-0.31542	0.92546		229	21.7892	9.38587	229	28.7462	145.003		3635.06	3e-05	0.00162	0.00337	0.00118		-0.31542	2.0048	-0.31542	2.01455	-0.31542	2.01235	-0.31542	2.02539		229	3.82163	8.4058	229	29.6713	68.8292	229	17.3784	69.0703	229	29.2564	55.0096	229	6.59206	15.3665		3635.03	0.00479	0.00675	0.05455	0.05785
-0.31435	0.40795	-0.31435	0.77599	-0.31435	0.92983		230	21.2313	9.14555	230	28.7224	144.883		3634.35	0.00054	0.00223	0.00343	0.00232		-0.31435	2.01275	-0.31435	2.0251	-0.31435	2.0296	-0.31435	2.02998		230	3.71005	8.16038	230	29.2183	67.7783	230	17.283	68.6913	230	29.0132	54.5524	230	6.42707	14.9819		3634.31	0.00536	0.00695	0.06293	0.06691
-0.31328	0.40722	-0.31328	0.77842	-0.31328	0.9344		231	20.7211	8.92578	231	28.7176	144.858		3633.63	0.00159	0.00275	0.0026	0.00357		-0.31328	2.0214	-0.31328	2.0335	-0.31328	2.02667	-0.31328	2.05296		231	3.60562	7.93068	231	28.8845	67.0041	231	17.1495	68.1606	231	28.8273	54.2027	231	6.26876	14.6129		3633.6	0.00504	0.00678	0.07206	0.07653
-0.31222	0.40624	-0.31222	0.78082	-0.31222	0.93972		232	20.2204	8.7101	232	28.6795	144.666		3632.92	0.00329	0.00302	0.00123	0.00455		-0.31222	2.03005	-0.31222	2.04238	-0.31222	2.04649	-0.31222	2.05847		232	3.50882	7.71776	232	28.503	66.1191	232	17.0684	67.8385	232	28.565	53.7096	232	6.11141	14.2461		3632.88	0.00398	0.00616	0.08178	0.0865
-0.31115	0.40534	-0.31115	0.78316	-0.31115	0.94143		233	19.7531	8.5088	233	28.6747	144.642		3632.2	0.00565	0.00294	6.5056e-05	0.00497		-0.31115	2.03823	-0.31115	2.05174	-0.31115	2.06082	-0.31115	2.06674		233	3.41822	7.51849	233	28.1311	65.2564	233	16.954	67.3836	233	28.3171	53.2434	233	5.97503	13.9282		3632.17	0.00256	0.00512	0.09144	0.0961
-0.31008	0.40403	-0.31008	0.78545	-0.31008	0.94676		234	19.2858	8.30751	234	28.6699	144.618		3631.49	0.00828	0.00246	0	0.00473		-0.31008	2.04548	-0.31008	2.05966	-0.31008	2.05971	-0.31008	2.08236		234	3.33144	7.32761	234	27.7878	64.46	234	16.8539	66.9856	234	28.1025	52.8399	234	5.84533	13.6259		3631.45	0.00116	0.0037	0.09956	0.1038
-0.30901	0.40314	-0.30901	0.78769	-0.30901	0.95037		235	18.8566	8.12263	235	28.6461	144.498		3630.77	0.01039	0.00171	0.00162	0.00414		-0.30901	2.05436	-0.30901	2.06854	-0.30901	2.07513	-0.30901	2.09247		235	3.25324	7.15561	235	27.4874	63.7631	235	16.768	66.6445	235	27.8832	52.4275	235	5.72326	13.3413		3630.74	0.00017	0.00205	0.10375	0.10726
-0.30794	0.40215	-0.30794	0.78986	-0.30794	0.95398		236	18.4227	7.93572	236	28.6318	144.426		3630.05	0.01105	0.00105	0.00494	0.00383		-0.30794	2.06114	-0.30794	2.0779	-0.30794	2.08945	-0.30794	2.10074		236	3.17647	6.98675	236	27.1345	62.9445	236	16.6631	66.2275	236	27.6972	52.0778	236	5.60214	13.059		3630.02	0	0.000681172	0.10137	0.10395
-0.30688	0.40101	-0.30688	0.79197	-0.30688	0.95646		237	18.0173	7.76109	237	28.6461	144.498		3629.34	0.0098	0.000909165	0.00937	0.00466		-0.30688	2.06862	-0.30688	2.08654	-0.30688	2.08872	-0.30688	2.11636		237	3.10398	6.82731	237	26.8389	62.2587	237	16.5773	65.8864	237	27.4731	51.6564	237	5.47959	12.7733		3629.31	0.00059	0.000117076	0.09121	0.09284
-0.30581	0.39987	-0.30581	0.794	-0.30581	0.96178		238	17.6406	7.59883	238	28.6366	144.45		3628.62	0.00712	0.00146	0.01375	0.00685		-0.30581	2.07657	-0.30581	2.09469	-0.30581	2.1034	-0.30581	2.12464		238	3.03532	6.67629	238	26.5337	61.5508	238	16.4915	65.5453	238	27.2728	51.2799	238	5.38184	12.5454		3628.59	0.0009	-5.32166e-05	0.07554	0.07632
-0.30474	0.39856	-0.30474	0.79598	-0.30474	0.96634		239	17.2592	7.43454	239	28.6079	144.305		3627.91	0.00411	0.00252	0.01684	0.00958		-0.30474	2.08312	-0.30474	2.10261	-0.30474	2.11589	-0.30474	2.13199		239	2.97094	6.53468	239	26.2667	60.9314	239	16.4056	65.2041	239	27.0773	50.9123	239	5.28218	12.3131		3627.88	0.00065	0	0.05829	0.05845
-0.30367	0.39726	-0.30367	0.79789	-0.30367	0.96977		240	16.9015	7.28045	240	28.5984	144.257		3627.19	0.00172	0.00374	0.01817	0.01166		-0.30367	2.09036	-0.30367	2.10933	-0.30367	2.11589	-0.30367	2.14945		240	2.90991	6.40044	240	25.9758	60.2567	240	16.3103	64.8251	240	26.9056	50.5895	240	5.17776	12.0697		3627.16	0.00034	0.000170293	0.04272	0.04248
-0.3026	0.39587	-0.3026	0.79975	-0.3026	0.97338		241	16.5534	7.13051	241	28.6175	144.353		3626.48	0.00037	0.00478	0.01817	0.01242		-0.3026	2.09784	-0.3026	2.11701	-0.3026	2.12984	-0.3026	2.15496		241	2.85221	6.27353	241	25.7088	59.6372	241	16.2292	64.5029	241	26.6958	50.195	241	5.08573	11.8552		3626.44	0.00045	0.000840822	0.03067	0.03033
-0.30153	0.39424	-0.30153	0.80157	-0.30153	0.97661		242	16.2149	6.9847	242	28.5889	144.209		3625.76	0	0.00547	0.01762	0.01187		-0.30153	2.10486	-0.30153	2.12637	-0.30153	2.14416	-0.30153	2.15956		242	2.79547	6.14873	242	25.4561	59.051	242	16.1529	64.1997	242	26.5099	49.8453	242	4.9999	11.6551		3625.73	0.00118	0.00195	0.0228	0.02271
-0.30047	0.39244	-0.30047	0.80335	-0.30047	0.98099		243	15.8811	6.84091	243	28.5555	144.041		3625.05	0.00028	0.00583	0.01707	0.01045		-0.30047	2.11094	-0.30047	2.13261	-0.30047	2.14269	-0.30047	2.17426		243	2.74302	6.03336	243	25.1986	58.4537	243	16.0766	63.8965	243	26.3239	49.4957	243	4.96175	11.5662		3625.01	0.00253	0.00343	0.019	0.01949
-0.2994	0.39089	-0.2994	0.8051	-0.2994	0.98441		244	15.5759	6.70944	244	28.5364	143.944		3624.33	0.00082	0.00593	0.01657	0.00858		-0.2994	2.11888	-0.2994	2.14005	-0.2994	2.15554	-0.2994	2.18345		244	2.69199	5.92112	244	24.9506	57.8785	244	15.9908	63.5553	244	26.1475	49.1639	244	4.82728	11.2527		3624.3	0.00436	0.00522	0.01859	0.01999
-0.29833	0.38958	-0.29833	0.80683	-0.29833	0.98821		245	15.2755	6.58004	245	28.5221	143.872		3623.62	0.00128	0.00575	0.01587	0.00649		-0.29833	2.12473	-0.29833	2.14725	-0.29833	2.1706	-0.29833	2.18621		245	2.64193	5.81101	245	24.6979	57.2922	245	15.924	63.29	245	25.9567	48.8053	245	4.76148	11.0993		3623.58	0.00646	0.00725	0.02065	0.0232
-0.29726	0.38803	-0.29726	0.80854	-0.29726	0.9922		246	14.9847	6.45478	246	28.5173	143.848		3622.9	0.00149	0.00524	0.01469	0.00438		-0.29726	2.13104	-0.29726	2.15349	-0.29726	2.16582	-0.29726	2.20275		246	2.59615	5.71032	246	24.4595	56.7392	246	15.8525	63.0057	246	25.7898	48.4915	246	4.68995	10.9326		3622.87	0.00859	0.00939	0.02404	0.02788
-0.29619	0.38632	-0.29619	0.81026	-0.29619	0.99506		247	14.7033	6.33356	247	28.4983	143.752		3622.18	0.00144	0.00443	0.01291	0.0025		-0.29619	2.13688	-0.29619	2.16045	-0.29619	2.1805	-0.29619	2.2101		247	2.55085	5.61068	247	24.2687	56.2967	247	15.7714	62.6835	247	25.6086	48.1508	247	4.6108	10.7481		3622.15	0.01052	0.01139	0.0276	0.03276
-0.29513	0.38444	-0.29513	0.81198	-0.29513	0.99829		248	14.4315	6.21648	248	28.503	143.776		3621.47	0.00123	0.00346	0.01076	0.00111		-0.29513	2.14366	-0.29513	2.16813	-0.29513	2.19446	-0.29513	2.21469		248	2.50793	5.51627	248	24.0112	55.6994	248	15.6999	62.3993	248	25.4608	47.8729	248	4.53212	10.5647		3621.44	0.012	0.01286	0.03019	0.03658
-0.29406	0.38272	-0.29406	0.81371	-0.29406	1.00114		249	14.174	6.10556	249	28.5078	143.8		3620.75	0.00099	0.00259	0.00874	0.00035098		-0.29406	2.14998	-0.29406	2.17412	-0.29406	2.18895	-0.29406	2.2294		249	2.46645	5.42504	249	23.8014	55.2127	249	15.6427	62.1718	249	25.3035	47.577	249	4.47251	10.4257		3620.72	0.01273	0.01338	0.03096	0.03832
-0.29299	0.38093	-0.29299	0.81545	-0.29299	1.00342		250	13.9213	5.99671	250	28.4744	143.632		3620.04	0.00079	0.00203	0.00743	0.000313036		-0.29299	2.15582	-0.29299	2.17988	-0.29299	2.20327	-0.29299	2.23675		250	2.42687	5.33798	250	23.5964	54.7371	250	15.5521	61.8118	250	25.1223	47.2363	250	4.41243	10.2857		3620.01	0.01254	0.01271	0.02956	0.0375
-0.29192	0.37913	-0.29192	0.8172	-0.29192	1.00856		251	13.6686	5.88786	251	28.4506	143.512		3619.32	0.00073	0.00185	0.00708	0.000929623		-0.29192	2.16237	-0.29192	2.18516	-0.29192	2.21685	-0.29192	2.23951		251	2.38873	5.25409	251	23.4009	54.2835	251	15.4949	61.5843	251	24.9554	46.9225	251	4.35282	10.1467		3619.29	0.01144	0.01099	0.02642	0.03455
-0.29085	0.37717	-0.29085	0.81898	-0.29085	1.01141		252	13.4302	5.78516	252	28.4697	143.608		3618.61	0.00088	0.00189	0.00747	0.00204		-0.29085	2.16728	-0.29085	2.1914	-0.29085	2.21098	-0.29085	2.25513		252	2.35058	5.17018	252	23.2006	53.819	252	15.4186	61.2811	252	24.8028	46.6356	252	4.2894	9.99889		3618.58	0.0099	0.00881	0.02255	0.03049
-0.28979	0.37538	-0.28979	0.82078	-0.28979	1.01502		253	13.2013	5.68656	253	28.4506	143.512		3617.89	0.00128	0.00197	0.00806	0.00336		-0.28979	2.17405	-0.28979	2.19716	-0.28979	2.22309	-0.28979	2.26432		253	2.31529	5.09256	253	23.0289	53.4208	253	15.3614	61.0537	253	24.6931	46.4294	253	4.23314	9.86773		3617.86	0.00856	0.00695	0.01909	0.02655
-0.28872	0.37326	-0.28872	0.8226	-0.28872	1.01806		254	12.9772	5.59003	254	28.4506	143.512		3617.18	0.00187	0.00202	0.00831	0.00457		-0.28872	2.1792	-0.28872	2.20412	-0.28872	2.23705	-0.28872	2.26156		254	2.28096	5.01705	254	22.8239	52.9451	254	15.2994	60.8073	254	24.5071	46.0797	254	4.18021	9.74435		3617.14	0.00797	0.00592	0.01685	0.02358
-0.28765	0.37113	-0.28765	0.82445	-0.28765	1.02225		255	12.7578	5.49552	255	28.4554	143.536		3616.46	0.0025	0.00208	0.008	0.0055		-0.28765	2.18434	-0.28765	2.2094	-0.28765	2.23227	-0.28765	2.27902		255	2.2471	4.94257	255	22.6666	52.5801	255	15.2326	60.542	255	24.3498	45.7839	255	4.12537	9.61652		3616.43	0.00817	0.00583	0.01614	0.02193
-0.28658	0.36926	-0.28658	0.82632	-0.28658	1.02453		256	12.5432	5.40308	256	28.4554	143.536		3615.75	0.00298	0.00217	0.0073	0.00618		-0.28658	2.19042	-0.28658	2.21468	-0.28658	2.24329	-0.28658	2.28545		256	2.21468	4.87126	256	22.4567	52.0934	256	15.1754	60.3146	256	24.2163	45.5328	256	4.07244	9.49314		3615.71	0.00881	0.00632	0.01663	0.02134
-0.28551	0.36729	-0.28551	0.82821	-0.28551	1.02833		257	12.343	5.31684	257	28.441	143.463		3615.03	0.0032	0.00223	0.00659	0.00674		-0.28551	2.19533	-0.28551	2.22116	-0.28551	2.2554	-0.28551	2.28729		257	2.18464	4.80519	257	22.3089	51.7505	257	15.1134	60.0682	257	24.0494	45.219	257	4.02714	9.38754		3615	0.00931	0.00683	0.0177	0.0212
-0.28445	0.36509	-0.28445	0.83012	-0.28445	1.03157		258	12.1427	5.23056	258	28.4554	143.536		3614.32	0.00324	0.00216	0.00632	0.00719		-0.28445	2.20117	-0.28445	2.2262	-0.28445	2.2532	-0.28445	2.30016		258	2.15412	4.73806	258	22.123	51.3191	258	15.0514	59.8218	258	23.9111	44.959	258	3.98518	9.28973		3614.28	0.00931	0.00693	0.01874	0.02092
-0.28338	0.36305	-0.28338	0.83204	-0.28338	1.03385		259	11.952	5.14842	259	28.4172	143.343		3613.6	0.00326	0.00186	0.00673	0.00736		-0.28338	2.20702	-0.28338	2.23052	-0.28338	2.26201	-0.28338	2.30935		259	2.12503	4.67407	259	21.9799	50.9873	259	14.9894	59.5754	259	23.7776	44.708	259	3.94274	9.1908		3613.57	0.0088	0.00645	0.01946	0.02019
-0.28231	0.36076	-0.28231	0.83397	-0.28231	1.03746		260	11.7612	5.06623	260	28.4124	143.319		3612.88	0.00347	0.0014	0.00775	0.00702		-0.28231	2.21239	-0.28231	2.23628	-0.28231	2.27486	-0.28231	2.31118		260	2.0969	4.6122	260	21.813	50.6001	260	14.9322	59.348	260	23.6393	44.4479	260	3.8984	9.08743		3612.85	0.00804	0.00562	0.01998	0.01908
-0.28124	0.35872	-0.28124	0.83589	-0.28124	1.03993		261	11.5848	4.99024	261	28.4124	143.319		3612.17	0.00397	0.000889821	0.0089	0.00602		-0.28124	2.2166	-0.28124	2.24084	-0.28124	2.27449	-0.28124	2.32221		261	2.06924	4.55136	261	21.6509	50.224	261	14.8654	59.0827	261	23.5249	44.2328	261	3.84594	8.96516		3612.14	0.0074	0.0049	0.0206	0.01794
-0.28017	0.35636	-0.28017	0.83781	-0.28017	1.04354		262	11.3819	4.90284	262	28.4077	143.295		3611.45	0.00476	0.000396551	0.00954	0.00445		-0.28017	2.22244	-0.28017	2.24492	-0.28017	2.28	-0.28017	2.33048		262	2.04302	4.49369	262	21.5078	49.8922	262	14.813	58.8742	262	23.3818	43.9638	262	3.82544	8.91736		3611.42	0.00709	0.00474	0.02155	0.01706
-0.2791	0.3544	-0.2791	0.83971	-0.2791	1.04697		263	11.2112	4.82931	263	28.3981	143.247		3610.74	0.0056	4.83598e-05	0.00917	0.00269		-0.2791	2.22759	-0.2791	2.24972	-0.2791	2.29175	-0.2791	2.33324		263	2.01727	4.43705	263	21.3743	49.5825	263	14.7558	58.6468	263	23.2435	43.7038	263	3.77013	8.78842		3610.71	0.00706	0.00525	0.02258	0.01637
-0.27804	0.35211	-0.27804	0.84159	-0.27804	1.0483		264	11.0438	4.7572	264	28.3826	143.169		3610.02	0.00609	0	0.00774	0.00137		-0.27804	2.23179	-0.27804	2.25427	-0.27804	2.28954	-0.27804	2.34427		264	1.992	4.38147	264	21.217	49.2175	264	14.7081	58.4573	264	23.1052	43.4438	264	3.73198	8.6995		3609.99	0.007	0.00612	0.02305	0.01551
-0.27697	0.34966	-0.27697	0.84344	-0.27697	1.05305		265	10.8822	4.68759	265	28.36	143.055		3609.31	0.00594	4.83598e-05	0.00552	0.000901165		-0.27697	2.23647	-0.27697	2.25859	-0.27697	2.29652	-0.27697	2.35254		265	1.9672	4.32692	265	21.0739	48.8856	265	14.6461	58.2109	265	22.9622	43.1748	265	3.69431	8.61169		3609.27	0.00659	0.00678	0.0223	0.01402
-0.2759	0.34762	-0.2759	0.84525	-0.2759	1.05514		266	10.7239	4.6194	266	28.3648	143.079		3608.59	0.00518	0.00063835	0.00305	0.00135		-0.2759	2.24138	-0.2759	2.26291	-0.2759	2.30937	-0.2759	2.35346		266	1.94431	4.27657	266	20.9309	48.5538	266	14.5841	57.9645	266	22.8382	42.9417	266	3.65998	8.53166		3608.56	0.00573	0.00674	0.02019	0.01188
-0.27483	0.34542	-0.27483	0.84703	-0.27483	1.05914		267	10.5675	4.55203	267	28.3743	143.127		3607.88	0.0041	0.00162	0.00101	0.00234		-0.27483	2.24676	-0.27483	2.26747	-0.27483	2.3068	-0.27483	2.36265		267	1.92095	4.22519	267	20.7974	48.2441	267	14.5364	57.775	267	22.7238	42.7265	267	3.62994	8.46163		3607.84	0.00458	0.0058	0.0172	0.00946
-0.27376	0.34313	-0.27376	0.84877	-0.27376	1.06066		268	10.4187	4.48794	268	28.36	143.055		3607.16	0.00304	0.00266	0	0.00341		-0.27376	2.25143	-0.27376	2.27131	-0.27376	2.31085	-0.27376	2.37275		268	1.89854	4.1759	268	20.6638	47.9344	268	14.4792	57.5476	268	22.595	42.4845	268	3.58082	8.34714		3607.13	0.0034	0.00418	0.01402	0.0073
-0.2727	0.34093	-0.2727	0.85048	-0.2727	1.06503		269	10.2723	4.42487	269	28.3743	143.127		3606.45	0.00228	0.00349	0.000260224	0.00416		-0.2727	2.25657	-0.2727	2.27611	-0.2727	2.32737	-0.2727	2.37275		269	1.87708	4.1287	269	20.5589	47.691	269	14.4315	57.3581	269	22.4758	42.2603	269	3.54601	8.266		3606.41	0.00238	0.00235	0.01137	0.00595
-0.27163	0.33856	-0.27163	0.85217	-0.27163	1.06826		270	10.1283	4.36284	270	28.3695	143.103		3605.73	0.002	0.00394	0.00179	0.00449		-0.27163	2.26078	-0.27163	2.27971	-0.27163	2.32259	-0.27163	2.38562		270	1.85562	4.0815	270	20.4397	47.4145	270	14.3791	57.1496	270	22.3566	42.0362	270	3.51264	8.18819		3605.7	0.00167	0.000862109	0.00976	0.00575
-0.27056	0.33619	-0.27056	0.85384	-0.27056	1.07169		271	9.99335	4.30471	271	28.3457	142.982		3605.01	0.00218	0.00397	0.00427	0.00445		-0.27056	2.26522	-0.27056	2.28355	-0.27056	2.327	-0.27056	2.39113		271	1.83511	4.03638	271	20.2967	47.0826	271	14.3266	56.9411	271	22.2374	41.812	271	3.46209	8.07037		3604.98	0.00125	5.32166e-05	0.00938	0.00679
-0.26949	0.33382	-0.26949	0.85549	-0.26949	1.07264		272	9.85602	4.24556	272	28.36	143.055		3604.3	0.00268	0.00376	0.00719	0.0042		-0.26949	2.2706	-0.26949	2.28763	-0.26949	2.34389	-0.26949	2.39205		272	1.81413	3.99024	272	20.1775	46.8061	272	14.2694	56.7137	272	22.1087	41.5699	272	3.44635	8.03369		3604.27	0.001	0	0.01008	0.00877
-0.26842	0.33154	-0.26842	0.85714	-0.26842	1.07682		273	9.72299	4.18825	273	28.3171	142.838		3603.58	0.00322	0.00359	0.01	0.00385		-0.26842	2.27387	-0.26842	2.29147	-0.26842	2.33838	-0.26842	2.40492		273	1.79506	3.94829	273	20.0487	46.5075	273	14.2312	56.5621	273	21.999	41.3637	273	3.41727	7.96588		3603.55	0.00077	0.000319299	0.01142	0.01118
-0.26736	0.32933	-0.26736	0.85879	-0.26736	1.07834		274	9.59567	4.13341	274	28.3123	142.814		3602.87	0.0036	0.00359	0.01224	0.0035		-0.26736	2.27878	-0.26736	2.29531	-0.26736	2.34168	-0.26736	2.41319		274	1.77503	3.90424	274	19.9343	46.242	274	14.174	56.3347	274	21.8845	41.1486	274	3.3796	7.87807		3602.84	0.00045	0.000894038	0.01295	0.01347
-0.26629	0.32705	-0.26629	0.86044	-0.26629	1.08176		275	9.47217	4.08021	275	28.3028	142.766		3602.15	0.00366	0.00376	0.01372	0.00322		-0.26629	2.28369	-0.26629	2.29867	-0.26629	2.36004	-0.26629	2.40951		275	1.75596	3.86229	275	19.8341	46.0097	275	14.1311	56.1641	275	21.7844	40.9603	275	3.35671	7.82472		3602.12	0.00011	0.00138	0.0143	0.01523
-0.26522	0.32476	-0.26522	0.86208	-0.26522	1.08519		276	9.34437	4.02516	276	28.3028	142.766		3601.44	0.00338	0.00395	0.01451	0.00304		-0.26522	2.28813	-0.26522	2.30179	-0.26522	2.35344	-0.26522	2.42238		276	1.73784	3.82244	276	19.7102	45.7221	276	14.0834	55.9746	276	21.6652	40.7361	276	3.32667	7.75469		3601.41	-7e-05	0.00162	0.01527	0.01623
-0.26415	0.32207	-0.26415	0.86373	-0.26415	1.08614		277	9.22802	3.97504	277	28.3123	142.814		3600.72	0.00279	0.00398	0.01472	0.00294		-0.26415	2.29211	-0.26415	2.30419	-0.26415	2.35527	-0.26415	2.43157		277	1.71972	3.78258	277	19.6291	45.5341	277	14.0262	55.7471	277	21.5412	40.503	277	3.30235	7.698		3600.69	0	0.00154	0.01589	0.01651
-0.26308	0.32019	-0.26308	0.86538	-0.26308	1.08994		278	9.11072	3.92451	278	28.3075	142.79		3600.01	0.00203	0.00377	0.01434	0.0028		-0.26308	2.29725	-0.26308	2.30779	-0.26308	2.37583	-0.26308	2.43065		278	1.70208	3.74378	278	19.5147	45.2686	278	13.9833	55.5766	278	21.4363	40.3058	278	3.27279	7.62909		3599.97	0.00036	0.00129	0.01637	0.01637
-0.26201	0.31782	-0.26201	0.86701	-0.26201	1.09374		279	8.99628	3.87522	279	28.2885	142.694		3599.29	0.00121	0.00332	0.01331	0.00252		-0.26201	2.32273	-0.26201	2.31091	-0.26201	2.36701	-0.26201	2.44168		279	1.68443	3.70496	279	19.4193	45.0474	279	13.9404	55.406	279	21.3171	40.0816	279	3.23941	7.55128		3599.26	0.00148	0.00109	0.01693	0.01618
-0.26095	0.31554	-0.26095	0.86864	-0.26095	1.09717		280	8.88375	3.82674	280	28.298	142.742		3598.58	0.00047	0.00276	0.01175	0.00212		-0.26095	2.32273	-0.26095	2.31355	-0.26095	2.36886	-0.26095	2.44903		280	1.66727	3.66722	280	19.3001	44.7708	280	13.8927	55.2165	280	21.2217	39.9023	280	3.22224	7.51126		3598.54	0.0032	0.00122	0.01764	0.0162
-0.25988	0.31292	-0.25988	0.87024	-0.25988	1.09964		281	8.77551	3.78012	281	28.2944	142.724		3597.86	0	0.00239	0.01006	0.00174		-0.25988	2.31759	-0.25988	2.31643	-0.25988	2.38795	-0.25988	2.44995		281	1.65105	3.63154	281	19.2142	44.5717	281	13.8402	55.008	281	21.1168	39.7051	281	3.19697	7.45235		3597.83	0.00514	0.00187	0.01841	0.01653
-0.25881	0.31088	-0.25881	0.87182	-0.25881	1.10287		282	8.66917	3.73431	282	28.2885	142.694		3597.14	0	0.00251	0.0088	0.00162		-0.25881	2.31993	-0.25881	2.31979	-0.25881	2.3806	-0.25881	2.45914		282	1.63436	3.59483	282	19.0998	44.3063	282	13.8021	54.8564	282	21.0262	39.5347	282	3.17408	7.399		3597.11	0.00681	0.00307	0.01902	0.01706
-0.25774	0.3086	-0.25774	0.87338	-0.25774	1.10534		283	8.56713	3.69036	283	28.3028	142.766		3596.43	0.0007	0.0033	0.0084	0.00206		-0.25774	2.32343	-0.25774	2.32219	-0.25774	2.38023	-0.25774	2.46833		283	1.61863	3.56023	283	19.0188	44.1182	283	13.7544	54.6669	283	20.907	39.3106	283	3.15787	7.3612		3596.4	0.00785	0.00457	0.01921	0.01751
-0.25667	0.30631	-0.25667	0.87491	-0.25667	1.10839		284	8.46318	3.64558	284	28.2885	142.694		3595.71	0.00232	0.00464	0.00892	0.00327		-0.25667	2.32764	-0.25667	2.32579	-0.25667	2.39896	-0.25667	2.46741		284	1.60289	3.52561	284	18.9234	43.897	284	13.7115	54.4963	284	20.8164	39.1402	284	3.13355	7.30452		3595.68	0.00814	0.00608	0.01892	0.01768
-0.25561	0.30411	-0.25561	0.8764	-0.25561	1.11162		285	8.36257	3.60224	285	28.2837	142.67		3595	0.00466	0.00619	0.01015	0.00528		-0.25561	2.33161	-0.25561	2.3289	-0.25561	2.39493	-0.25561	2.47843		285	1.58859	3.49416	285	18.8376	43.6979	285	13.6686	54.3258	285	20.7163	38.9519	285	3.11256	7.2556		3594.97	0.0079	0.00741	0.01831	0.01764
-0.25454	0.30182	-0.25454	0.87788	-0.25454	1.1139		286	8.26815	3.56157	286	28.2742	142.622		3594.28	0.00734	0.00754	0.01169	0.00784		-0.25454	2.33606	-0.25454	2.32987	-0.25454	2.39456	-0.25454	2.48579		286	1.57381	3.46165	286	18.766	43.532	286	13.6209	54.1362	286	20.6209	38.7726	286	3.09444	7.21336		3594.25	0.00748	0.00855	0.01782	0.01774
-0.25347	0.2997	-0.25347	0.87933	-0.25347	1.11846		287	8.17278	3.52049	287	28.2694	142.598		3593.57	0.00991	0.00842	0.01312	0.01046		-0.25347	2.34003	-0.25347	2.33274	-0.25347	2.41181	-0.25347	2.48579		287	1.55759	3.42597	287	18.6611	43.2885	287	13.578	53.9657	287	20.5208	38.5843	287	3.06107	7.13555		3593.54	0.00724	0.00963	0.01788	0.01842
-0.2524	0.29741	-0.2524	0.88076	-0.2524	1.12056		288	8.08075	3.48085	288	28.2694	142.598		3592.85	0.01206	0.00877	0.01405	0.0126		-0.2524	2.3433	-0.2524	2.33562	-0.2524	2.4085	-0.2524	2.49498		288	1.54377	3.39557	288	18.5752	43.0894	288	13.5351	53.7951	288	20.4206	38.3961	288	3.04152	7.08998		3592.82	0.00744	0.01092	0.0188	0.02002
-0.25133	0.29529	-0.25133	0.88218	-0.25133	1.12322		289	7.98872	3.4412	289	28.267	142.585		3592.14	0.0136	0.0087	0.01419	0.01372		-0.25133	2.34704	-0.25133	2.33754	-0.25133	2.40924	-0.25133	2.50508		289	1.53137	3.3683	289	18.4894	42.8903	289	13.4969	53.6435	289	20.3157	38.1988	289	3.01624	7.03107		3592.11	0.00825	0.01261	0.02066	0.02266
-0.25027	0.29308	-0.25027	0.8836	-0.25027	1.12531		290	7.90051	3.40321	290	28.2742	142.622		3591.42	0.01439	0.00839	0.01356	0.01346		-0.25027	2.35195	-0.25027	2.34114	-0.25027	2.42283	-0.25027	2.50325		290	1.51563	3.33368	290	18.3988	42.6801	290	13.454	53.4729	290	20.2156	38.0105	290	3.00623	7.00772		3591.39	0.00967	0.01471	0.02317	0.02605
-0.2492	0.29088	-0.2492	0.88502	-0.2492	1.12892		291	7.81372	3.36582	291	28.2551	142.525		3590.71	0.01428	0.00795	0.01246	0.01173		-0.2492	2.35452	-0.2492	2.34474	-0.2492	2.42246	-0.2492	2.51244		291	1.50133	3.30222	291	18.3273	42.5142	291	13.4206	53.3403	291	20.1298	37.8492	291	2.97953	6.94548		3590.67	0.01143	0.01683	0.02564	0.02942
-0.24813	0.28876	-0.24813	0.88644	-0.24813	1.1312		292	7.72646	3.32823	292	28.2694	142.598		3589.99	0.0132	0.00742	0.01141	0.00889		-0.24813	2.35873	-0.24813	2.3445	-0.24813	2.41952	-0.24813	2.52071		292	1.49036	3.2781	292	18.2415	42.3151	292	13.3729	53.1508	292	20.0344	37.6698	292	2.96331	6.90769		3589.96	0.01298	0.01831	0.02709	0.03162
-0.24706	0.28655	-0.24706	0.88788	-0.24706	1.1352		293	7.64444	3.2929	293	28.2503	142.501		3589.28	0.01125	0.00675	0.01096	0.00571		-0.24706	2.36294	-0.24706	2.34762	-0.24706	2.43494	-0.24706	2.51979		293	1.47796	3.25082	293	18.1556	42.116	293	13.3253	52.9612	293	19.9534	37.5174	293	2.95139	6.8799		3589.24	0.01367	0.01849	0.02656	0.03152
-0.24599	0.28451	-0.24599	0.88934	-0.24599	1.13672		294	7.56195	3.25737	294	28.236	142.429		3588.56	0.00882	0.00597	0.0115	0.00303		-0.24599	2.36598	-0.24599	2.35026	-0.24599	2.43383	-0.24599	2.5299		294	1.46604	3.2246	294	18.0984	41.9833	294	13.2966	52.8475	294	19.8627	37.3471	294	2.92183	6.81098		3588.53	0.01297	0.01706	0.02361	0.02852
-0.24492	0.28182	-0.24492	0.89081	-0.24492	1.1409		295	7.4828	3.22327	295	28.236	142.429		3587.84	0.00642	0.0052	0.01296	0.00136		-0.24492	2.37042	-0.24492	2.35098	-0.24492	2.43311	-0.24492	2.53725		295	1.45412	3.19838	295	17.9983	41.751	295	13.249	52.658	295	19.7674	37.1677	295	2.89942	6.75874		3587.81	0.01083	0.01425	0.01865	0.02301
-0.24386	0.27864	-0.24386	0.89229	-0.24386	1.14223		296	7.40412	3.18938	296	28.2277	142.387		3587.13	0.00446	0.00457	0.01464	0.000664016		-0.24386	2.37393	-0.24386	2.35386	-0.24386	2.44779	-0.24386	2.53725		296	1.44125	3.17008	296	17.9267	41.5851	296	13.206	52.4874	296	19.6863	37.0153	296	2.89083	6.73873		3587.1	0.00775	0.01072	0.01272	0.01622
-0.24279	0.27798	-0.24279	0.8938	-0.24279	1.14699		297	7.32687	3.15611	297	28.2265	142.381		3586.41	0.00309	0.00402	0.01559	0.000483783		-0.24279	2.37767	-0.24279	2.3565	-0.24279	2.44705	-0.24279	2.54368		297	1.43028	3.14595	297	17.86	41.4302	297	13.1727	52.3548	297	19.5909	36.836	297	2.86747	6.68427		3586.38	0.00461	0.00723	0.00711	0.0096
-0.24172	0.27594	-0.24172	0.89531	-0.24172	1.14946		298	7.25201	3.12386	298	28.2268	142.383		3585.7	0.00225	0.0034	0.01528	0.000369952		-0.24172	2.38094	-0.24172	2.3577	-0.24172	2.44375	-0.24172	2.55563		298	1.41883	3.12076	298	17.7885	41.2643	298	13.1345	52.2032	298	19.5004	36.6657	298	2.85078	6.64536		3585.67	0.00232	0.00439	0.00288	0.00438
-0.24065	0.27374	-0.24065	0.89684	-0.24065	1.15212		299	7.17714	3.09161	299	28.2265	142.381		3584.98	0.00174	0.0026	0.01389	0.000142289		-0.24065	2.38608	-0.24065	2.3613	-0.24065	2.45918	-0.24065	2.55379		299	1.40644	3.09351	299	17.7169	41.0984	299	13.1012	52.0705	299	19.4193	36.5132	299	2.836	6.6109		3584.95	0.00138	0.00244	0.000524104	0.00118
-0.23958	0.2717	-0.23958	0.89838	-0.23958	1.15554		300	7.10848	3.06203	300	28.2265	142.381		3584.27	0.00138	0.00166	0.01224	0		-0.23958	2.38842	-0.23958	2.3625	-0.23958	2.45881	-0.23958	2.56482		300	1.39499	3.06833	300	17.6502	40.9435	300	13.063	51.9189	300	19.3335	36.3519	300	2.81502	6.562		3584.24	0.00188	0.00144	0	0
-0.23852	0.26965	-0.23852	0.89992	-0.23852	1.1584		301	7.03552	3.03061	301	28.2122	142.309		3583.55	0.00104	0.000802773	0.0111	7.58876e-05		-0.23852	2.39123	-0.23852	2.36322	-0.23852	2.45477	-0.23852	2.57125		301	1.38355	3.04316	301	17.5786	40.7776	301	13.0106	51.7104	301	19.2476	36.1905	301	2.79737	6.52087		3583.52	0.00353	0.00131	0.000672435	0.000223797
-0.23745	0.2677	-0.23745	0.90148	-0.23745	1.15954		302	6.96924	3.00205	302	28.1979	142.237		3582.84	0.00068	0.000212783	0.01076	0.000540699		-0.23745	2.39614	-0.23745	2.36634	-0.23745	2.47275	-0.23745	2.57217		302	1.37353	3.02112	302	17.5071	40.6117	302	12.9819	51.5967	302	19.1666	36.0381	302	2.77878	6.47752		3582.8	0.00587	0.00199	0.00219	0.00154
-0.23638	0.26557	-0.23638	0.90304	-0.23638	1.16372		303	6.89915	2.97186	303	28.2074	142.285		3582.12	0.00031	0	0.01099	0.00121		-0.23638	2.39894	-0.23638	2.36874	-0.23638	2.46945	-0.23638	2.57952		303	1.36257	2.99702	303	17.4404	40.4568	303	12.9438	51.4451	303	19.1046	35.9215	303	2.76447	6.44417		3582.09	0.00837	0.00332	0.00406	0.00345
-0.23531	0.26378	-0.23531	0.9046	-0.23531	1.16619		304	6.83191	2.9429	304	28.2122	142.309		3581.41	5e-05	0	0.01157	0.00169		-0.23531	2.40338	-0.23531	2.36994	-0.23531	2.46835	-0.23531	2.58779		304	1.35208	2.97394	304	17.3784	40.313	304	12.9056	51.2935	304	19.0044	35.7332	304	2.75064	6.41194		3581.37	0.01047	0.00502	0.00595	0.00553
-0.23424	0.26182	-0.23424	0.90618	-0.23424	1.16866		305	6.7661	2.91455	305	28.2169	142.333		3580.69	0	0.000280487	0.01244	0.00185		-0.23424	2.40642	-0.23424	2.37258	-0.23424	2.48414	-0.23424	2.58871		305	1.34159	2.95087	305	17.3212	40.1803	305	12.8723	51.1608	305	18.9377	35.6077	305	2.73443	6.37415		3580.66	0.01168	0.00673	0.00764	0.00742
-0.23317	0.25978	-0.23317	0.90776	-0.23317	1.1719		306	6.70078	2.88641	306	28.2098	142.297		3579.97	9e-05	0.000899493	0.01373	0.00195		-0.23317	2.40993	-0.23317	2.37378	-0.23317	2.48084	-0.23317	2.59606		306	1.3311	2.9278	306	17.2401	39.9922	306	12.8341	51.0092	306	18.8423	35.4284	306	2.71774	6.33524		3579.94	0.01171	0.00815	0.00909	0.00896
-0.23211	0.25773	-0.23211	0.90936	-0.23211	1.17494		307	6.63927	2.85992	307	28.2026	142.261		3579.26	0.00042	0.0017	0.01539	0.00233		-0.23211	2.4125	-0.23211	2.37546	-0.23211	2.47827	-0.23211	2.60617		307	1.32156	2.90681	307	17.1781	39.8484	307	12.8055	50.8955	307	18.766	35.2849	307	2.71202	6.3219		3579.23	0.0106	0.00933	0.01038	0.01019
-0.23104	0.25594	-0.23104	0.91096	-0.23104	1.17798		308	6.57918	2.83403	308	28.2074	142.285		3578.54	0.00096	0.00245	0.01704	0.003		-0.23104	2.41671	-0.23104	2.37714	-0.23104	2.49442	-0.23104	2.60341		308	1.31011	2.88163	308	17.1209	39.7157	308	12.7674	50.7439	308	18.7087	35.1773	308	2.68818	6.26633		3578.51	0.0087	0.01046	0.01167	0.01128
-0.22997	0.25414	-0.22997	0.91259	-0.22997	1.18064		309	6.51624	2.80692	309	28.1955	142.225		3577.83	0.00172	0.00289	0.01824	0.00364		-0.22997	2.41928	-0.22997	2.37762	-0.22997	2.49221	-0.22997	2.6126		309	1.30105	2.8617	309	17.0637	39.583	309	12.7387	50.6302	309	18.6134	34.998	309	2.67292	6.23076		3577.8	0.00651	0.01172	0.01298	0.01242
-0.2289	0.25218	-0.2289	0.91423	-0.2289	1.18312		310	6.45711	2.78145	310	28.1883	142.188		3577.11	0.0027	0.00297	0.01871	0.0039		-0.2289	2.42255	-0.2289	2.37834	-0.2289	2.48965	-0.2289	2.62271		310	1.29152	2.84074	310	16.9921	39.4171	310	12.7054	50.4975	310	18.4942	34.7738	310	2.65766	6.19519		3577.08	0.00447	0.013	0.01434	0.0137
-0.22783	0.25031	-0.22783	0.91588	-0.22783	1.18464		311	6.39751	2.75578	311	28.1836	142.165		3576.4	0.00388	0.00288	0.0185	0.00363		-0.22783	2.42653	-0.22783	2.38098	-0.22783	2.5069	-0.22783	2.62179		311	1.28294	2.82187	311	16.9302	39.2733	311	12.6672	50.3459	311	18.4608	34.711	311	2.64765	6.17185		3576.37	0.00291	0.01407	0.01569	0.01516
-0.22677	0.24835	-0.22677	0.91756	-0.22677	1.18787		312	6.34124	2.73154	312	28.1645	142.068		3575.68	0.00509	0.00295	0.01777	0.00293		-0.22677	2.42863	-0.22677	2.38242	-0.22677	2.50286	-0.22677	2.62547		312	1.27388	2.80194	312	16.8729	39.1405	312	12.6243	50.1753	312	18.3797	34.5586	312	2.63525	6.14295		3575.65	0.00194	0.01465	0.0171	0.01685
-0.2257	0.24647	-0.2257	0.91925	-0.2257	1.19205		313	6.28545	2.70751	313	28.1645	142.068		3574.97	0.00609	0.00339	0.01661	0.002		-0.2257	2.43237	-0.2257	2.38434	-0.2257	2.5036	-0.2257	2.64201		313	1.26434	2.78096	313	16.83	39.041	313	12.6005	50.0805	313	18.3082	34.4241	313	2.62238	6.11293		3574.94	0.00159	0.01459	0.01862	0.01879
-0.22463	0.24467	-0.22463	0.92096	-0.22463	1.19547		314	6.22823	2.68286	314	28.1549	142.02		3574.25	0.00662	0.00417	0.01489	0.00116		-0.22463	2.43541	-0.22463	2.38626	-0.22463	2.51645	-0.22463	2.63741		314	1.25528	2.76103	314	16.768	38.8972	314	12.5719	49.9668	314	18.2367	34.2897	314	2.60616	6.07514		3574.22	0.00182	0.01401	0.02042	0.02108
-0.22356	0.2428	-0.22356	0.92267	-0.22356	1.19795		315	6.17435	2.65965	315	28.1597	142.044		3573.54	0.00654	0.00489	0.01241	0.000711446		-0.22356	2.43845	-0.22356	2.38578	-0.22356	2.51608	-0.22356	2.64293		315	1.24622	2.7411	315	16.706	38.7534	315	12.5337	49.8152	315	18.1556	34.1372	315	2.59377	6.04624		3573.5	0.00266	0.01319	0.02272	0.02383
-0.22249	0.24116	-0.22249	0.9244	-0.22249	1.20023		316	6.12142	2.63685	316	28.1502	141.996		3572.82	0.0059	0.00513	0.00923	0.000910651		-0.22249	2.44102	-0.22249	2.38554	-0.22249	2.51388	-0.22249	2.65579		316	1.23716	2.72117	316	16.6488	38.6206	316	12.5003	49.6825	316	18.0746	33.9848	316	2.58041	6.01512		3572.79	0.00417	0.01251	0.02567	0.02718
-0.22143	0.23937	-0.22143	0.92613	-0.22143	1.20251		317	6.06897	2.61426	317	28.1454	141.972		3572.11	0.00496	0.00458	0.00572	0.00171		-0.22143	2.44499	-0.22143	2.38818	-0.22143	2.52783	-0.22143	2.65487		317	1.2281	2.70125	317	16.6107	38.5322	317	12.467	49.5499	317	18.003	33.8503	317	2.57183	5.99511		3572.07	0.00637	0.01224	0.02923	0.03107
-0.22036	0.23741	-0.22036	0.92785	-0.22036	1.20441		318	6.01652	2.59166	318	28.1406	141.948		3571.39	0.0042	0.00338	0.00261	0.00273		-0.22036	2.44686	-0.22036	2.3901	-0.22036	2.52746	-0.22036	2.66039		318	1.22047	2.68446	318	16.5439	38.3773	318	12.4383	49.4362	318	17.9363	33.7248	318	2.55323	5.95176		3571.36	0.0092	0.01251	0.03306	0.03526
-0.21929	0.23553	-0.21929	0.92957	-0.21929	1.20726		319	5.9674	2.5705	319	28.1406	141.948		3570.67	0.0041	0.00191	0.000585504	0.00357		-0.21929	2.44873	-0.21929	2.39154	-0.21929	2.526	-0.21929	2.6705		319	1.21189	2.66559	319	16.501	38.2777	319	12.4002	49.2846	319	17.8695	33.5993	319	2.5456	5.93398		3570.64	0.01253	0.0132	0.03654	0.0392
-0.21822	0.23398	-0.21822	0.93128	-0.21822	1.21164		320	5.91686	2.54873	320	28.1454	141.972		3569.96	0.00493	0.000754413	0	0.00412		-0.21822	2.45107	-0.21822	2.3901	-0.21822	2.53922	-0.21822	2.67234		320	1.20166	2.64309	320	16.4533	38.1671	320	12.3668	49.1519	320	17.798	33.4648	320	2.53178	5.90174		3569.93	0.01611	0.01394	0.03883	0.04212
-0.21715	0.23226	-0.21715	0.93297	-0.21715	1.21335		321	5.86917	2.52819	321	28.1359	141.924		3569.24	0.00643	0.000357863	0.000292752	0.00467		-0.21715	2.45388	-0.21715	2.39202	-0.21715	2.53885	-0.21715	2.67601		321	1.19398	2.6262	321	16.3866	38.0123	321	12.3127	48.9368	321	17.736	33.3483	321	2.51509	5.86284		3569.21	0.01941	0.01418	0.03898	0.04299
-0.21609	0.23055	-0.21609	0.93464	-0.21609	1.21639		322	5.81911	2.50663	322	28.1406	141.948		3568.53	0.008	0.000870477	0.00191	0.00575		-0.21609	2.45715	-0.21609	2.3949	-0.21609	2.53885	-0.21609	2.68796		322	1.18573	2.60805	322	16.3436	37.9127	322	12.2879	48.8383	322	17.6502	33.1869	322	2.51413	5.86061		3568.5	0.02158	0.0133	0.03621	0.04087
-0.21502	0.22892	-0.21502	0.93629	-0.21502	1.21829		323	5.77285	2.4867	323	28.1311	141.9		3567.81	0.00909	0.00215	0.00453	0.00768		-0.21502	2.45949	-0.21502	2.39586	-0.21502	2.55022	-0.21502	2.68704		323	1.17863	2.59244	323	16.3007	37.8132	323	12.2483	48.6809	323	17.5834	33.0613	323	2.4984	5.82393		3567.78	0.02181	0.01113	0.03047	0.03546
-0.21395	0.22712	-0.21395	0.93791	-0.21395	1.22172		324	5.72469	2.46596	324	28.1263	141.876		3567.1	0.00963	0.00396	0.00763	0.01038		-0.21395	2.46206	-0.21395	2.39682	-0.21395	2.55243	-0.21395	2.69071		324	1.17004	2.57354	324	16.2387	37.6694	324	12.2235	48.5824	324	17.5119	32.9269	324	2.47551	5.77058		3567.07	0.01977	0.00801	0.02265	0.02752
-0.21288	0.22549	-0.21288	0.93951	-0.21288	1.22419		325	5.68035	2.44686	325	28.1216	141.852		3566.38	0.00998	0.00603	0.01059	0.01335		-0.21288	2.46416	-0.21288	2.3961	-0.21288	2.54839	-0.21288	2.70174		325	1.16337	2.55887	325	16.1911	37.5588	325	12.1897	48.4478	325	17.4451	32.8013	325	2.47789	5.77614		3566.35	0.01602	0.0047	0.01436	0.01863
-0.21181	0.22377	-0.21181	0.94109	-0.21181	1.22666		326	5.63457	2.42714	326	28.1025	141.756		3565.67	0.01057	0.00817	0.01287	0.01596		-0.21181	2.46673	-0.21181	2.39514	-0.21181	2.56271	-0.21181	2.70542		326	1.1556	2.54178	326	16.1529	37.4703	326	12.1544	48.3076	326	17.3688	32.6579	326	2.46693	5.75057		3565.63	0.01177	0.00196	0.00723	0.01056
-0.21074	0.2223	-0.21074	0.94265	-0.21074	1.22875		327	5.58927	2.40762	327	28.112	141.804		3564.95	0.01157	0.01017	0.0143	0.01769		-0.21074	2.46884	-0.21074	2.39706	-0.21074	2.56124	-0.21074	2.70634		327	1.14787	2.52478	327	16.1052	37.3597	327	12.1291	48.2071	327	17.3116	32.5503	327	2.45167	5.715		3564.92	0.00821	0.000319299	0.00237	0.00455
-0.20968	0.22067	-0.20968	0.94419	-0.20968	1.23179		328	5.5454	2.38872	328	28.093	141.708		3564.24	0.0129	0.01182	0.01509	0.01833		-0.20968	2.47024	-0.20968	2.39706	-0.20968	2.5594	-0.20968	2.72012		328	1.14053	2.50863	328	16.0623	37.2601	328	12.0943	48.0688	328	17.2401	32.4158	328	2.44022	5.68833		3564.2	0.006	0	9.88875e-05	0.0011
-0.20861	0.21912	-0.20861	0.94571	-0.20861	1.23427		329	5.50153	2.36983	329	28.093	141.708		3563.52	0.01434	0.01289	0.01564	0.01799		-0.20861	2.47258	-0.20861	2.39778	-0.20861	2.57483	-0.20861	2.71828		329	1.13337	2.49288	329	16.0194	37.1606	329	12.0676	47.9627	329	17.1781	32.2993	329	2.42926	5.66276		3563.49	0.00511	0.000468306	0	0
-0.20754	0.21757	-0.20754	0.94721	-0.20754	1.23655		330	5.45909	2.35155	330	28.0787	141.636		3562.8	0.01561	0.01328	0.01601	0.01695		-0.20754	2.47468	-0.20754	2.3997	-0.20754	2.57336	-0.20754	2.72288		330	1.12718	2.47927	330	15.9669	37.0389	330	12.0337	47.8281	330	17.1161	32.1827	330	2.41638	5.63275		3562.77	0.00503	0.00166	0.00109	0.000335695
-0.20647	0.21618	-0.20647	0.9487	-0.20647	1.23978		331	5.41856	2.33409	331	28.0787	141.636		3562.09	0.01653	0.01295	0.01584	0.01539		-0.20647	2.47632	-0.20647	2.39898	-0.20647	2.57079	-0.20647	2.73482		331	1.11936	2.46207	331	15.9193	36.9283	331	12.0123	47.7428	331	17.0494	32.0572	331	2.41066	5.61941		3562.06	0.0051	0.00309	0.00286	0.00183
-0.2054	0.2143	-0.2054	0.95017	-0.2054	1.24206		332	5.37803	2.31663	332	28.0787	141.636		3561.37	0.01697	0.012	0.01462	0.01324		-0.2054	2.47819	-0.2054	2.39994	-0.2054	2.58621	-0.2054	2.73666		332	1.11287	2.44779	332	15.8811	36.8398	332	11.9775	47.6045	332	16.9921	31.9496	332	2.4078	5.61274		3561.34	0.00481	0.00435	0.00475	0.00391
-0.20434	0.21283	-0.20434	0.95161	-0.20434	1.24491		333	5.33797	2.29937	333	28.0787	141.636		3560.66	0.0169	0.01061	0.01221	0.01048		-0.20434	2.48099	-0.20434	2.40042	-0.20434	2.5851	-0.20434	2.73942		333	1.10667	2.43416	333	15.8334	36.7292	333	11.9451	47.4756	333	16.9254	31.8241	333	2.39016	5.57161		3560.63	0.00395	0.0053	0.00642	0.00615
-0.20327	0.21145	-0.20327	0.95304	-0.20327	1.24624		334	5.29696	2.28171	334	28.0691	141.587		3559.94	0.01629	0.00898	0.00909	0.00733		-0.20327	2.48169	-0.20327	2.4009	-0.20327	2.58107	-0.20327	2.74953		334	1.09971	2.41885	334	15.8048	36.6628	334	11.9207	47.379	334	16.8682	31.7165	334	2.37823	5.54383		3559.91	0.00266	0.00601	0.00784	0.00833
-0.2022	0.2099	-0.2022	0.95444	-0.2022	1.24967		335	5.25786	2.26486	335	28.0739	141.611		3559.23	0.01516	0.00726	0.00606	0.00428		-0.2022	2.48333	-0.2022	2.40066	-0.2022	2.59723	-0.2022	2.75228		335	1.0927	2.40343	335	15.7619	36.5632	335	11.8907	47.2595	335	16.8062	31.5999	335	2.37728	5.5416		3559.2	0.00132	0.00673	0.00919	0.01042
-0.20113	0.20843	-0.20113	0.95581	-0.20113	1.25214		336	5.21829	2.24782	336	28.0643	141.563		3558.51	0.01371	0.00566	0.00371	0.00184		-0.20113	2.48543	-0.20113	2.40066	-0.20113	2.59538	-0.20113	2.75504		336	1.08588	2.38843	336	15.7285	36.4858	336	11.8635	47.1515	336	16.749	31.4923	336	2.36965	5.52382		3558.48	0.00034	0.00764	0.01068	0.01243
-0.20006	0.20687	-0.20006	0.95716	-0.20006	1.25461		337	5.18109	2.2318	337	28.0834	141.659		3557.8	0.01239	0.00438	0.00209	0.000379438		-0.20006	2.48614	-0.20006	2.39994	-0.20006	2.59208	-0.20006	2.76699		337	1.07925	2.37385	337	15.657	36.3199	337	11.8287	47.0132	337	16.6917	31.3848	337	2.34962	5.47713		3557.77	0	0.00876	0.01239	0.01436
-0.199	0.20549	-0.199	0.95848	-0.199	1.25822		338	5.14295	2.21537	338	28.1025	141.756		3557.08	0.0117	0.00368	0.00093247	0		-0.199	2.48754	-0.199	2.39994	-0.199	2.60567	-0.199	2.76423		338	1.07267	2.35937	338	15.6189	36.2314	338	11.8011	46.9032	338	16.625	31.2592	338	2.34629	5.46935		3557.05	0.00031	0.00998	0.01427	0.01619
-0.19793	0.2041	-0.19793	0.95979	-0.19793	1.25956		339	5.10718	2.19996	339	28.093	141.708		3556.37	0.01189	0.00371	0.000140955	0.000445839		-0.19793	2.48871	-0.19793	2.3997	-0.19793	2.60823	-0.19793	2.76974		339	1.06681	2.34648	339	15.5855	36.154	339	11.7724	46.7895	339	16.563	31.1427	339	2.33103	5.43378		3556.33	0.00117	0.01119	0.01619	0.01794
-0.19686	0.20271	-0.19686	0.9611	-0.19686	1.26241		340	5.07047	2.18414	340	28.0977	141.731		3555.65	0.01274	0.00454	0	0.00182		-0.19686	2.49011	-0.19686	2.39754	-0.19686	2.60456	-0.19686	2.77893		340	1.06113	2.33399	340	15.5473	36.0655	340	11.7491	46.6967	340	16.501	31.0261	340	2.31911	5.406		3555.62	0.00227	0.01227	0.01798	0.01965
-0.19579	0.20132	-0.19579	0.9624	-0.19579	1.26393		341	5.03613	2.16935	341	28.0977	141.731		3554.94	0.01358	0.00601	0.000921627	0.00397		-0.19579	2.49128	-0.19579	2.39874	-0.19579	2.61815	-0.19579	2.78169		341	1.0547	2.31985	341	15.5044	35.9659	341	11.7209	46.5849	341	16.4533	30.9365	341	2.31005	5.38488		3554.9	0.00323	0.01312	0.01944	0.0212
-0.19472	0.19994	-0.19472	0.96372	-0.19472	1.26583		342	5.00037	2.15395	342	28.0834	141.659		3554.22	0.01369	0.00783	0.00305	0.00666		-0.19472	2.49268	-0.19472	2.39898	-0.19472	2.61998	-0.19472	2.78353		342	1.0474	2.30379	342	15.4567	35.8553	342	11.6971	46.4901	342	16.3913	30.8199	342	2.29956	5.36042		3554.19	0.00366	0.01357	0.02037	0.02236
-0.19365	0.19847	-0.19365	0.96505	-0.19365	1.26982		343	4.96556	2.13895	343	28.0739	141.611		3553.5	0.01266	0.00958	0.00607	0.00946		-0.19365	2.49385	-0.19365	2.39802	-0.19365	2.61595	-0.19365	2.79548		343	1.04316	2.29446	343	15.4329	35.8	343	11.6656	46.365	343	16.3293	30.7034	343	2.28573	5.32819		3553.47	0.00335	0.01354	0.02068	0.02286
-0.19259	0.19716	-0.19259	0.96641	-0.19259	1.2723		344	4.93028	2.12376	344	28.0643	141.563		3552.79	0.01057	0.01075	0.00938	0.01192		-0.19259	2.49502	-0.19259	2.39826	-0.19259	2.62733	-0.19259	2.79731		344	1.03686	2.28061	344	15.3852	35.6894	344	11.638	46.2551	344	16.2769	30.6047	344	2.28334	5.32263		3552.76	0.00236	0.01316	0.02049	0.02264
-0.19152	0.19585	-0.19152	0.9678	-0.19152	1.27534		345	4.89738	2.10958	345	28.0787	141.636		3552.07	0.00784	0.01088	0.01243	0.01384		-0.19152	2.49642	-0.19152	2.39778	-0.19152	2.63026	-0.19152	2.80191		345	1.03171	2.26928	345	15.3518	35.612	345	11.6127	46.1546	345	16.2197	30.4971	345	2.26999	5.29151		3552.04	0.00105	0.01286	0.02019	0.02203
-0.19045	0.19447	-0.19045	0.96922	-0.19045	1.27705		346	4.86447	2.09541	346	28.0643	141.563		3551.36	0.00506	0.00981	0.015	0.01528		-0.19045	2.49595	-0.19045	2.39682	-0.19045	2.6288	-0.19045	2.81018		346	1.02594	2.25659	346	15.3089	35.5124	346	11.5788	46.0201	346	16.172	30.4075	346	2.2657	5.2815		3551.33	6e-05	0.01312	0.02031	0.0216
-0.18938	0.19308	-0.18938	0.97067	-0.18938	1.28009		347	4.83253	2.08165	347	28.0643	141.563		3550.64	0.00273	0.00777	0.01713	0.01652		-0.18938	2.49736	-0.18938	2.39562	-0.18938	2.63761	-0.18938	2.81202		347	1.01922	2.24181	347	15.2803	35.446	347	11.5588	45.9405	347	16.1148	30.2999	347	2.25903	5.26594		3550.61	0	0.0143	0.0212	0.02181
-0.18831	0.19177	-0.18831	0.97215	-0.18831	1.28199		348	4.80153	2.0683	348	28.0643	141.563		3549.93	0.0011	0.00531	0.01896	0.01777		-0.18831	2.49759	-0.18831	2.3949	-0.18831	2.64165	-0.18831	2.81385		348	1.01369	2.22964	348	15.2422	35.3576	348	11.534	45.8419	348	16.0528	30.1833	348	2.24949	5.24371		3549.9	0.00108	0.01636	0.02277	0.02272
-0.18725	0.19063	-0.18725	0.97365	-0.18725	1.28466		349	4.76863	2.05412	349	28.0643	141.563		3549.21	0.00021	0.00302	0.02046	0.01909		-0.18725	2.49853	-0.18725	2.39418	-0.18725	2.63541	-0.18725	2.82488		349	1.00844	2.2181	349	15.1992	35.258	349	11.5102	45.7472	349	16.0051	30.0937	349	2.2576	5.26261		3549.18	0.00325	0.0189	0.02447	0.02398
-0.18618	0.18932	-0.18618	0.97516	-0.18618	1.28694		350	4.7362	2.04016	350	28.0739	141.611		3548.5	0	0.00129	0.02145	0.02033		-0.18618	2.49923	-0.18618	2.39442	-0.18618	2.64935	-0.18618	2.82764		350	1.00277	2.20563	350	15.1706	35.1916	350	11.4801	45.6278	350	15.9479	29.9861	350	2.2266	5.19036		3548.46	0.00591	0.02134	0.02549	0.02491
-0.18511	0.18801	-0.18511	0.97667	-0.18511	1.28865		351	4.70426	2.0264	351	28.0548	141.515		3547.78	0.00031	0.000251471	0.02175	0.02116		-0.18511	2.49923	-0.18511	2.3937	-0.18511	2.65376	-0.18511	2.82856		351	0.99762	2.1943	351	15.1277	35.0921	351	11.4558	45.5311	351	15.8907	29.8785	351	2.21611	5.1659		3547.75	0.00831	0.02301	0.02515	0.02488
-0.18404	0.18679	-0.18404	0.97818	-0.18404	1.29245		352	4.67469	2.01366	352	28.1549	142.02		3547.07	0.00123	0	0.0213	0.02111		-0.18404	2.49969	-0.18404	2.39322	-0.18404	2.64715	-0.18404	2.84142		352	0.97959	2.15465	352	15.0037	34.8045	352	10.6829	42.459	352	15.1945	28.5695	352	2.21277	5.15812		3547.03	0.00985	0.02331	0.02316	0.02357
-0.18297	0.18557	-0.18297	0.97969	-0.18297	1.2953		353	4.64513	2.00093	353	28.2074	142.285		3546.35	0.00268	0.000444911	0.01994	0.0198		-0.18297	2.49993	-0.18297	2.39226	-0.18297	2.6589	-0.18297	2.83867		353	0.96257	2.11721	353	14.5221	33.6873	353	9.55037	37.9579	353	12.9486	24.3466	353	2.19322	5.11255		3546.32	0.01029	0.02189	0.01977	0.02106
-0.18191	0.18434	-0.18191	0.98118	-0.18191	1.29816		354	4.61699	1.9888	354	28.1454	141.972		3545.63	0.00444	0.0016	0.01757	0.01732		-0.18191	2.50063	-0.18191	2.3901	-0.18191	2.66588	-0.18191	2.84326		354	0.9517	2.09329	354	13.721	31.829	354	8.98341	35.7045	354	10.7694	20.2493	354	2.15174	5.01584		3545.6	0.00976	0.01883	0.01552	0.01771
-0.18084	0.18312	-0.18084	0.98266	-0.18084	1.29911		355	4.58552	1.97525	355	28.1693	142.093		3544.92	0.0062	0.00315	0.01424	0.0143		-0.18084	2.49946	-0.18084	2.3877	-0.18084	2.65633	-0.18084	2.85337		355	0.93305	2.05228	355	12.9772	30.1034	355	8.43028	33.5061	355	9.54394	17.9451	355	2.10501	4.90691		3544.89	0.0086	0.01471	0.01107	0.01405
-0.17977	0.18181	-0.17977	0.98413	-0.17977	1.30329		356	4.55787	1.96334	356	28.1693	142.093		3544.2	0.00766	0.00465	0.01038	0.01154		-0.17977	2.49899	-0.17977	2.38626	-0.17977	2.67065	-0.17977	2.85613		356	0.90707	1.99512	356	12.2571	28.4332	356	7.95391	31.6128	356	8.80485	16.5554	356	2.05065	4.7802		3544.17	0.00728	0.01047	0.0071	0.01064
-0.1787	0.18075	-0.1787	0.98558	-0.1787	1.30576		357	4.5283	1.9506	357	28.1645	142.068		3543.49	0.00859	0.00566	0.00682	0.00969		-0.1787	2.49946	-0.1787	2.3853	-0.1787	2.67836	-0.1787	2.85337		357	0.89376	1.96586	357	11.5657	26.8293	357	7.55289	30.019	357	8.18496	15.3898	357	1.98723	4.63236		3543.46	0.00616	0.00704	0.00421	0.00803
-0.17763	0.17952	-0.17763	0.98702	-0.17763	1.30823		358	4.50208	1.93931	358	28.1931	142.213		3542.77	0.00883	0.00587	0.00447	0.00896		-0.17763	2.49923	-0.17763	2.38434	-0.17763	2.66698	-0.17763	2.86715		358	0.87831	1.93188	358	10.9744	25.4577	358	7.19336	28.59	358	7.64136	14.3677	358	1.9405	4.52343		3542.74	0.00543	0.0049	0.00283	0.00656
-0.17657	0.17846	-0.17657	0.98846	-0.17657	1.30937		359	4.4749	1.9276	359	28.1454	141.972		3542.06	0.00833	0.00527	0.00395	0.00924		-0.17657	2.49969	-0.17657	2.3829	-0.17657	2.6824	-0.17657	2.86807		359	0.86639	1.90566	359	10.4499	24.241	359	6.86338	27.2785	359	7.13137	13.4088	359	1.89329	4.41339		3542.03	0.005	0.00399	0.00306	0.00634
-0.1755	0.17732	-0.1755	0.98989	-0.1755	1.31527		360	4.44819	1.91609	360	28.1645	142.068		3541.34	0.00734	0.00417	0.00543	0.01024		-0.1755	2.49899	-0.1755	2.38098	-0.1755	2.6879	-0.1755	2.86991		360	0.85295	1.87608	360	9.9874	23.168	360	6.54914	26.0296	360	6.69172	12.5822	360	1.8456	4.30223		3541.31	0.00464	0.00392	0.00471	0.0072
-0.17443	0.17618	-0.17443	0.99131	-0.17443	1.3166		361	4.41958	1.90377	361	28.1549	142.02		3540.63	0.00623	0.00309	0.00858	0.01164		-0.17443	2.49899	-0.17443	2.37906	-0.17443	2.67763	-0.17443	2.88094		361	0.84107	1.84997	361	9.54179	22.1343	361	6.25637	24.8659	361	6.29261	11.8317	361	1.81222	4.22442		3540.6	0.00417	0.00417	0.00732	0.00884
-0.17336	0.17504	-0.17336	0.99273	-0.17336	1.32097		362	4.39384	1.89268	362	28.1549	142.02		3539.91	0.00539	0.00257	0.01261	0.01319		-0.17336	2.49853	-0.17336	2.37786	-0.17336	2.69048	-0.17336	2.88186		362	0.82982	1.82521	362	9.16222	21.2538	362	5.99172	23.8141	362	5.9159	11.1234	362	1.77169	4.12994		3539.88	0.00356	0.00434	0.0103	0.01089
-0.17229	0.17397	-0.17229	0.99414	-0.17229	1.32345		363	4.36856	1.88179	363	28.1645	142.068		3539.2	0.00508	0.00297	0.0165	0.01469		-0.17229	2.49923	-0.17229	2.37642	-0.17229	2.69745	-0.17229	2.88461		363	0.81947	1.80246	363	8.81222	20.4419	363	5.74329	22.8267	363	5.54826	10.4322	363	1.74881	4.07658		3539.16	0.00288	0.00424	0.01316	0.01298
-0.17122	0.17275	-0.17122	0.99555	-0.17122	1.32668		364	4.34186	1.87029	364	28.1454	141.972		3538.48	0.0054	0.00429	0.01933	0.01586		-0.17122	2.49759	-0.17122	2.37354	-0.17122	2.68644	-0.17122	2.89289		364	0.80903	1.77949	364	8.47605	19.6621	364	5.51583	21.9227	364	5.21686	9.80903	364	1.71495	3.99766		3538.45	0.00224	0.00383	0.01548	0.01476
-0.17016	0.17177	-0.17016	0.99695	-0.17016	1.32839		365	4.31706	1.85961	365	28.1466	141.978		3537.76	0.00632	0.00622	0.02076	0.01641		-0.17016	2.49759	-0.17016	2.37162	-0.17016	2.70149	-0.17016	2.8984		365	0.79949	1.75851	365	8.16658	18.9442	365	5.30459	21.0831	365	4.90214	9.21729	365	1.67919	3.9143		3537.73	0.0017	0.00319	0.01702	0.01592
-0.16909	0.17071	-0.16909	0.99835	-0.16909	1.33143		366	4.29369	1.84954	366	28.1359	141.924		3537.05	0.00759	0.00806	0.02109	0.01615		-0.16909	2.49712	-0.16909	2.3697	-0.16909	2.70847	-0.16909	2.8938		366	0.79062	1.739	366	7.87237	18.2617	366	5.10814	20.3023	366	4.62224	8.691	366	1.64533	3.83538		3537.02	0.00123	0.00236	0.0177	0.01628
-0.16802	0.16973	-0.16802	0.99974	-0.16802	1.33428		367	4.26747	1.83825	367	28.1406	141.948		3536.33	0.0087	0.00899	0.02097	0.01504		-0.16802	2.49572	-0.16802	2.3673	-0.16802	2.69966	-0.16802	2.90759		367	0.78175	1.71949	367	7.6125	17.6589	367	4.92503	19.5745	367	4.36856	8.21401	367	1.611	3.75535		3536.3	0.00081	0.0014	0.01769	0.01603
-0.16695	0.16867	-0.16695	1.00113	-0.16695	1.33676		368	4.24029	1.82654	368	28.1287	141.888		3535.62	0.00917	0.00848	0.02087	0.01323		-0.16695	2.49525	-0.16695	2.36514	-0.16695	2.71214	-0.16695	2.90851		368	0.77288	1.69998	368	7.37789	17.1147	368	4.74908	18.8752	368	4.13729	7.77917	368	1.5843	3.6931		3535.59	0.00054	0.000510879	0.0174	0.01567
-0.16588	0.16769	-0.16588	1.0025	-0.16588	1.33847		369	4.21788	1.81688	369	28.1216	141.852		3534.9	0.00876	0.00655	0.02076	0.01099		-0.16588	2.49432	-0.16588	2.3637	-0.16588	2.71912	-0.16588	2.90943		369	0.76483	1.68226	369	7.15282	16.5926	369	4.5798	18.2024	369	3.92415	7.3784	369	1.55521	3.6253		3534.87	0.0006	0	0.0173	0.01568
-0.16482	0.16679	-0.16482	1.00387	-0.16482	1.34189		370	4.19451	1.80682	370	28.1168	141.828		3534.19	0.00769	0.00385	0.02034	0.00872		-0.16482	2.49338	-0.16482	2.36154	-0.16482	2.71214	-0.16482	2.9177		370	0.75867	1.66873	370	6.94016	16.0992	370	4.42483	17.5865	370	3.72817	7.00991	370	1.5266	3.55861		3534.16	0.00121	3.19299e-05	0.01761	0.01629
-0.16375	0.16565	-0.16375	1.00522	-0.16375	1.34436		371	4.17019	1.79634	371	28.1359	141.924		3533.47	0.00641	0.00135	0.01941	0.0069		-0.16375	2.49221	-0.16375	2.35842	-0.16375	2.71985	-0.16375	2.92321		371	0.74923	1.64796	371	6.73988	15.6347	371	4.27653	16.9971	371	3.54554	6.66652	371	1.50323	3.50414		3533.44	0.00245	0.000851465	0.01828	0.01731
-0.16268	0.16467	-0.16268	1.00655	-0.16268	1.34626		372	4.14731	1.78649	372	28.1216	141.852		3532.76	0.00531	-3.86879e-05	0.01819	0.00597		-0.16268	2.49198	-0.16268	2.35626	-0.16268	2.7316	-0.16268	2.92045		372	0.74394	1.63632	372	6.55725	15.211	372	4.13586	16.438	372	3.3796	6.35451	372	1.47272	3.433		3532.73	0.00422	0.00235	0.01901	0.01838
-0.16161	0.16361	-0.16161	1.00787	-0.16161	1.34836		373	4.12442	1.77663	373	28.112	141.804		3532.04	0.00462	0	0.01726	0.00617		-0.16161	2.48988	-0.16161	2.35362	-0.16161	2.72095	-0.16161	2.93424		373	0.73636	1.61965	373	6.38368	14.8084	373	4.00473	15.9168	373	3.22844	6.0703	373	1.45174	3.38409		3532.01	0.00627	0.00426	0.01939	0.01913
-0.16054	0.16263	-0.16054	1.00917	-0.16054	1.35159		374	4.10105	1.76656	374	28.1025	141.756		3531.33	0.00439	0.00136	0.01713	0.00755		-0.16054	2.48894	-0.16054	2.35074	-0.16054	2.73086	-0.16054	2.937		374	0.72997	1.60559	374	6.22633	14.4434	374	3.87837	15.4146	374	3.08395	5.79863	374	1.45174	3.38409		3531.29	0.00836	0.00622	0.01911	0.01936
-0.15948	0.16173	-0.15948	1.01044	-0.15948	1.35311		375	4.07816	1.7567	375	28.1073	141.78		3530.61	0.00462	0.00364	0.01801	0.01004		-0.15948	2.4873	-0.15948	2.34858	-0.15948	2.74004	-0.15948	2.9324		375	0.72325	1.5908	375	6.07564	14.0938	375	3.76011	14.9446	375	2.94329	5.53414	375	1.41359	3.29517		3530.58	0.01027	0.00797	0.01792	0.01902
-0.15841	0.16075	-0.15841	1.01169	-0.15841	1.35634		376	4.05718	1.74766	376	28.1597	142.044		3529.9	0.00524	0.00622	0.0197	0.01346		-0.15841	2.48637	-0.15841	2.34498	-0.15841	2.73233	-0.15841	2.94435		376	0.71733	1.5778	376	5.93641	13.7708	376	3.64567	14.4897	376	2.81502	5.29296	376	1.38927	3.23848		3529.86	0.01181	0.00932	0.0158	0.01822
-0.15734	0.15993	-0.15734	1.01291	-0.15734	1.35862		377	4.03382	1.7376	377	28.1979	142.237		3529.18	0.00619	0.00854	0.02176	0.01743		-0.15734	2.48567	-0.15734	2.34306	-0.15734	2.73821	-0.15734	2.9471		377	0.71185	1.56574	377	5.80337	13.4622	377	3.53695	14.0576	377	2.69676	5.07061	377	1.36352	3.17846		3529.15	0.01285	0.0102	0.01295	0.01711
-0.15627	0.15903	-0.15627	1.0141	-0.15627	1.36205		378	4.01427	1.72918	378	28.174	142.116		3528.46	0.00744	0.01014	0.0237	0.02131		-0.15627	2.48403	-0.15627	2.34018	-0.15627	2.74848	-0.15627	2.94619		378	0.7057	1.55221	378	5.67605	13.1669	378	3.43253	13.6426	378	2.58471	4.85991	378	1.34874	3.144		3528.43	0.01335	0.0106	0.00981	0.01583
-0.1552	0.15805	-0.1552	1.01527	-0.1552	1.36376		379	3.99233	1.71973	379	28.1693	142.093		3527.75	0.00899	0.0107	0.02516	0.02441		-0.1552	2.4824	-0.1552	2.33658	-0.1552	2.74115	-0.1552	2.95537		379	0.70007	1.53983	379	5.55684	12.8903	379	3.33382	13.2503	379	2.48123	4.66535	379	1.32823	3.0962		3527.72	0.01344	0.01059	0.00684	0.0144
-0.15413	0.15716	-0.15413	1.0164	-0.15413	1.36528		380	3.97469	1.71213	380	28.1693	142.093		3527.03	0.01077	0.01023	0.02596	0.02632		-0.15413	2.48029	-0.15413	2.33394	-0.15413	2.74776	-0.15413	2.96181		380	0.69378	1.52599	380	5.44431	12.6293	380	3.23893	12.8731	380	2.38396	4.48245	380	1.30439	3.04063		3527	0.01324	0.0103	0.00441	0.01276
-0.15307	0.15626	-0.15307	1.01751	-0.15307	1.36832		381	3.95228	1.70248	381	28.1645	142.068		3526.32	0.01257	0.00904	0.02611	0.02705		-0.15307	2.47982	-0.15307	2.33202	-0.15307	2.76024	-0.15307	2.95813		381	0.68753	1.51225	381	5.33702	12.3804	381	3.14976	12.5187	381	2.2924	4.31031	381	1.28818	3.00284		3526.29	0.01272	0.00993	0.00256	0.0108
-0.152	0.15536	-0.152	1.0186	-0.152	1.37079		382	3.93273	1.69405	382	28.1549	142.02		3525.6	0.01407	0.00758	0.02578	0.02695		-0.152	2.47795	-0.152	2.32723	-0.152	2.75032	-0.152	2.96824		382	0.68329	1.50291	382	5.23831	12.1514	382	3.06297	12.1738	382	2.20848	4.15251	382	1.27197	2.96504		3525.57	0.01167	0.00956	0.00123	0.00849
-0.15093	0.15438	-0.15093	1.01968	-0.15093	1.37307		383	3.91127	1.68481	383	28.1549	142.02		3524.89	0.01496	0.00637	0.02519	0.0265		-0.15093	2.47585	-0.15093	2.32339	-0.15093	2.76024	-0.15093	2.97192		383	0.67861	1.49263	383	5.1377	11.918	383	2.98048	11.8459	383	2.12837	4.00189	383	1.26195	2.9417		3524.86	0.0099	0.00916	0.000346106	0.00592
-0.14986	0.15356	-0.14986	1.02075	-0.14986	1.37269		384	3.89172	1.67639	384	28.1597	142.044		3524.17	0.01511	0.00573	0.02453	0.02617		-0.14986	2.47492	-0.14986	2.32099	-0.14986	2.76978	-0.14986	2.97192		384	0.67404	1.48256	384	5.04806	11.7101	384	2.90037	11.5275	384	2.05256	3.85933	384	1.24813	2.90947		3524.14	0.00741	0.00858	0	0.00336
-0.14879	0.15275	-0.14879	1.02181	-0.14879	1.37745		385	3.8736	1.66858	385	28.1502	141.996		3523.46	0.01461	0.00569	0.02386	0.02614		-0.14879	2.47258	-0.14879	2.31691	-0.14879	2.76097	-0.14879	2.97743		385	0.67113	1.47617	385	4.95793	11.501	385	2.82551	11.23	385	1.98437	3.73112	385	1.25576	2.92725		3523.43	0.00458	0.00765	0.000217553	0.00125
-0.14773	0.15201	-0.14773	1.02289	-0.14773	1.37992		386	3.85405	1.66016	386	28.1549	142.02		3522.74	0.01366	0.00604	0.02319	0.02627		-0.14773	2.47141	-0.14773	2.31355	-0.14773	2.76978	-0.14773	2.98386		386	0.66326	1.45886	386	4.87449	11.3075	386	2.75208	10.9381	386	1.91809	3.6065	386	1.21141	2.82388		3522.71	0.00204	0.00639	0.0014	5.59491e-05
-0.14666	0.15103	-0.14666	1.02397	-0.14666	1.38125		387	3.83402	1.65153	387	28.1454	141.972		3522.03	0.01247	0.00649	0.02253	0.02616		-0.14666	2.46954	-0.14666	2.31331	-0.14666	2.78042	-0.14666	2.98111		387	0.65949	1.45057	387	4.79009	11.1117	387	2.68389	10.6671	387	1.85705	3.49173	387	1.20044	2.79831		3521.99	0.0004	0.00487	0.00348	0
-0.14559	0.15022	-0.14559	1.02508	-0.14559	1.38582		388	3.81304	1.6425	388	28.1549	142.02		3521.31	0.01118	0.00684	0.02203	0.02555		-0.14559	2.4679	-0.14559	2.30995	-0.14559	2.76942	-0.14559	2.99121		388	0.65472	1.44009	388	4.71332	10.9336	388	2.61665	10.3999	388	1.79697	3.37876	388	1.2033	2.80498		3521.28	0	0.00331	0.00604	0.00063409
-0.14452	0.1494	-0.14452	1.02622	-0.14452	1.38715		389	3.79445	1.63449	389	28.1406	141.948		3520.59	0.0099	0.0071	0.02198	0.02444		-0.14452	2.4658	-0.14452	2.30395	-0.14452	2.78007	-0.14452	2.99765		389	0.64995	1.4296	389	4.63941	10.7621	389	2.55228	10.144	389	1.74118	3.27386	389	1.18137	2.75385		3520.56	0.00068	0.00189	0.00849	0.00168
-0.14345	0.14866	-0.14345	1.02738	-0.14345	1.39057		390	3.7749	1.62607	390	28.1406	141.948		3519.88	0.00874	0.00736	0.02264	0.02317		-0.14345	2.4644	-0.14345	2.30083	-0.14345	2.78777	-0.14345	2.99213		390	0.64585	1.42058	390	4.57074	10.6029	390	2.49125	9.90145	390	1.68872	3.17523	390	1.16802	2.72273		3519.85	0.00227	0.000819535	0.01031	0.00254
-0.14239	0.14785	-0.14239	1.02858	-0.14239	1.39323		391	3.7563	1.61806	391	28.1335	141.912		3519.16	0.00785	0.00775	0.02404	0.02223		-0.14239	2.46229	-0.14239	2.29699	-0.14239	2.77933	-0.14239	3.00132		391	0.6419	1.41187	391	4.49969	10.438	391	2.43069	9.66076	391	1.63866	3.08109	391	1.15946	2.70277		3519.13	0.0044	0.000170293	0.01129	0.00283
-0.14132	0.14711	-0.14132	1.02982	-0.14132	1.39646		392	3.73818	1.61025	392	28.1263	141.876		3518.45	0.00738	0.0083	0.02577	0.02184		-0.14132	2.45995	-0.14132	2.29291	-0.14132	2.78924	-0.14132	3.005		392	0.63732	1.4018	392	4.43437	10.2865	392	2.37394	9.43523	392	1.5905	2.99054	392	1.1451	2.66932		3518.42	0.00675	-6.38599e-05	0.01155	0.00253
-0.14025	0.1463	-0.14025	1.03109	-0.14025	1.39456		393	3.71815	1.60162	393	28.1263	141.876		3517.73	0.00744	0.0089	0.02712	0.02209		-0.14025	2.45785	-0.14025	2.28931	-0.14025	2.79695	-0.14025	3.00592		393	0.63165	1.38932	393	4.36856	10.1338	393	2.31958	9.21918	393	1.5471	2.90895	393	1.13891	2.65487		3517.7	0.00903	0	0.01145	0.00186
-0.13918	0.14548	-0.13918	1.03239	-0.13918	1.39989		394	3.70099	1.59423	394	28.1263	141.876		3517.02	0.00807	0.00952	0.02737	0.02299		-0.13918	2.45528	-0.13918	2.28547	-0.13918	2.79071	-0.13918	3.01235		394	0.62964	1.38492	394	4.31038	9.9989	394	2.26809	9.0145	394	1.50466	2.82916	394	1.12684	2.62674		3516.99	0.01096	0.000202223	0.01145	0.00124
-0.13811	0.14475	-0.13811	1.03373	-0.13811	1.40236		395	3.68382	1.58683	395	28.1311	141.9		3516.3	0.00927	0.01021	0.02634	0.0245		-0.13811	2.45341	-0.13811	2.28091	-0.13811	2.79916	-0.13811	3.0197		395	0.62726	1.37967	395	4.25269	9.86505	395	2.21611	8.80793	395	1.46461	2.75384	395	1.11893	2.60829		3516.27	0.01229	0.000478949	0.01183	0.00111
-0.13705	0.14409	-0.13705	1.0351	-0.13705	1.40521		396	3.66761	1.57985	396	28.1311	141.9		3515.59	0.01089	0.01108	0.02432	0.02628		-0.13705	2.45107	-0.13705	2.27803	-0.13705	2.8076	-0.13705	3.01419		396	0.62278	1.36982	396	4.19404	9.729	396	2.16747	8.61462	396	1.42742	2.68391	396	1.10758	2.58184		3515.56	0.0129	0.000830179	0.0126	0.00179
-0.13598	0.14336	-0.13598	1.0365	-0.13598	1.40749		397	3.65092	1.57266	397	28.1359	141.924		3514.87	0.01253	0.01211	0.02167	0.02753		-0.13598	2.44943	-0.13598	2.27323	-0.13598	2.79953	-0.13598	3.02614		397	0.62025	1.36426	397	4.13872	9.60069	397	2.12074	8.42889	397	1.39118	2.61577	397	1.10124	2.56706		3514.84	0.01281	0.00132	0.01351	0.00333
-0.13491	0.14262	-0.13491	1.03791	-0.13491	1.40977		398	3.63232	1.56465	398	28.1311	141.9		3514.16	0.01379	0.0131	0.01848	0.02734		-0.13491	2.44663	-0.13491	2.26819	-0.13491	2.80723	-0.13491	3.02981		398	0.6171	1.35733	398	4.08627	9.47901	398	2.07497	8.24695	398	1.35732	2.55211	398	1.08855	2.53749		3514.12	0.01202	0.00194	0.0143	0.00549
-0.13384	0.14189	-0.13384	1.03934	-0.13384	1.41282		399	3.61611	1.55767	399	28.1454	141.972		3513.44	0.01441	0.01377	0.01459	0.02537		-0.13384	2.44453	-0.13384	2.26411	-0.13384	2.81531	-0.13384	3.02705		399	0.61429	1.35115	399	4.0362	9.36287	399	2.03205	8.07638	399	1.32442	2.49025	399	1.08259	2.52359		3513.41	0.01051	0.00252	0.01484	0.00785
-0.13277	0.14107	-0.13277	1.04078	-0.13277	1.41472		400	3.59942	1.55048	400	28.1359	141.924		3512.73	0.01443	0.01392	0.01015	0.02207		-0.13277	2.44266	-0.13277	2.26027	-0.13277	2.8098	-0.13277	3.03257		400	0.61119	1.34433	400	3.98566	9.24562	400	1.99009	7.90961	400	1.29343	2.43197	400	1.07592	2.50803		3512.69	0.0083	0.00289	0.01521	0.00999
-0.1317	0.14042	-0.1317	1.04222	-0.1317	1.41491		401	3.58178	1.54288	401	28.1216	141.852		3512.01	0.01401	0.01343	0.00567	0.01852		-0.1317	2.43985	-0.1317	2.25643	-0.1317	2.81641	-0.1317	3.039		401	0.60675	1.33458	401	3.9394	9.13833	401	1.95099	7.7542	401	1.26338	2.37549	401	1.0628	2.47747		3511.98	0.00564	0.00298	0.01551	0.01146
-0.13064	0.13969	-0.13064	1.04366	-0.13064	1.41947		402	3.56604	1.5361	402	28.1216	141.852		3511.29	0.01333	0.0124	0.00201	0.01568		-0.13064	2.43845	-0.13064	2.25211	-0.13064	2.82523	-0.13064	3.03808		402	0.60537	1.33153	402	3.8922	9.02882	402	1.91189	7.5988	402	1.23477	2.32169	402	1.06299	2.47791		3511.26	0.00305	0.00281	0.01563	0.01195
-0.12957	0.13911	-0.12957	1.04509	-0.12957	1.42232		403	3.5484	1.5285	403	28.1025	141.756		3510.58	0.01261	0.01103	0	0.01403		-0.12957	2.43541	-0.12957	2.24708	-0.12957	2.81934	-0.12957	3.04359		403	0.60175	1.32356	403	3.8469	8.92374	403	1.87326	7.44527	403	1.20855	2.27238	403	1.04521	2.43645		3510.55	0.0011	0.00254	0.01531	0.01126
-0.1285	0.13838	-0.1285	1.04652	-0.1285	1.42499		404	3.53219	1.52152	404	28.1025	141.756		3509.86	0.01202	0.00961	0.000249381	0.01351		-0.1285	2.43284	-0.1285	2.24348	-0.1285	2.82412	-0.1285	3.04727		404	0.59774	1.31475	404	3.80541	8.8275	404	1.8375	7.30313	404	1.18185	2.22217	404	1.03939	2.42289		3509.83	0.00011	0.00237	0.0143	0.00956
-0.12743	0.13773	-0.12743	1.04793	-0.12743	1.42708		405	3.51597	1.51453	405	28.0977	141.731		3509.15	0.01165	0.00845	0.00293	0.01389		-0.12743	2.43097	-0.12743	2.2406	-0.12743	2.83513	-0.12743	3.04635		405	0.59498	1.30867	405	3.76345	8.73016	405	1.80269	7.16478	405	1.158	2.17734	405	1.03267	2.40721		3509.12	0	0.00242	0.01273	0.00744
-0.12636	0.13707	-0.12636	1.04932	-0.12636	1.43012		406	3.50071	1.50796	406	28.093	141.708		3508.43	0.01139	0.00778	0.00762	0.01508		-0.12636	2.42816	-0.12636	2.23604	-0.12636	2.82558	-0.12636	3.05554		406	0.59169	1.30143	406	3.72292	8.63614	406	1.76931	7.03212	406	1.13416	2.13252	406	1.02899	2.39866		3508.4	0.00026	0.00269	0.01107	0.00574
-0.12529	0.13642	-0.12529	1.05071	-0.12529	1.43183		407	3.48546	1.50139	407	28.093	141.708		3507.72	0.01084	0.00779	0.01333	0.01716		-0.12529	2.42629	-0.12529	2.23148	-0.12529	2.8333	-0.12529	3.05922		407	0.58754	1.29231	407	3.68239	8.54212	407	1.73593	6.89945	407	1.10934	2.08585	407	1.02022	2.3782		3507.69	0.00089	0.00315	0.0099	0.00522
-0.12423	0.13577	-0.12423	1.05206	-0.12423	1.4343		408	3.47115	1.49523	408	28.0882	141.684		3507	0.00964	0.00869	0.0187	0.02014		-0.12423	2.42372	-0.12423	2.2274	-0.12423	2.84137	-0.12423	3.05738		408	0.58425	1.28507	408	3.64472	8.45474	408	1.70589	6.78006	408	1.08808	2.04586	408	1.01169	2.35831		3506.97	0.00188	0.00371	0.0096	0.00615
-0.12316	0.1352	-0.12316	1.0534	-0.12316	1.43792		409	3.45494	1.48824	409	28.093	141.708		3506.29	0.00768	0.01045	0.0226	0.02384		-0.12316	2.42185	-0.12316	2.22212	-0.12316	2.8355	-0.12316	3.06381		409	0.58143	1.27888	409	3.60753	8.36846	409	1.67537	6.65876	409	1.0669	2.00605	409	1.00239	2.33663		3506.26	0.00328	0.00437	0.01022	0.0083
-0.12209	0.13454	-0.12209	1.05472	-0.12209	1.43963		410	3.44159	1.48249	410	28.0882	141.684		3505.57	0.00534	0.01279	0.02439	0.02798		-0.12209	2.41834	-0.12209	2.21612	-0.12209	2.84395	-0.12209	3.07024		410	0.57662	1.26829	410	3.57272	8.28771	410	1.64533	6.53937	410	1.04773	1.97001	410	1.00558	2.34408		3505.54	0.00501	0.00506	0.01148	0.01088
-0.12102	0.13381	-0.12102	1.05602	-0.12102	1.44134		411	3.4249	1.4753	411	28.0834	141.659		3504.86	0.00329	0.01518	0.02396	0.03233		-0.12102	2.41554	-0.12102	2.21276	-0.12102	2.85276	-0.12102	3.06381		411	0.575	1.26472	411	3.53695	8.20475	411	1.61863	6.43324	411	1.02756	1.93208	411	0.98856	2.3044		3504.82	0.00673	0.00558	0.01287	0.01293
-0.11996	0.13323	-0.11996	1.0573	-0.11996	1.44381		412	3.41059	1.46914	412	28.0834	141.659		3504.14	0.00216	0.01712	0.02159	0.03659		-0.11996	2.4132	-0.11996	2.20724	-0.11996	2.84284	-0.11996	3.07576		412	0.57218	1.25854	412	3.49976	8.11847	412	1.5905	6.32142	412	1.01054	1.90008	412	0.98741	2.30173		3504.11	0.0079	0.00569	0.0138	0.01375
-0.11889	0.13258	-0.11889	1.05856	-0.11889	1.44609		413	3.39676	1.46318	413	28.0787	141.636		3503.42	0.00235	0.01831	0.01767	0.04025		-0.11889	2.41063	-0.11889	2.20244	-0.11889	2.85202	-0.11889	3.0776		413	0.57166	1.25738	413	3.46591	8.03994	413	1.56427	6.21718	413	0.99166	1.86457	413	0.97096	2.26338		3503.39	0.00811	0.00525	0.01411	0.01323
-0.11782	0.13193	-0.11782	1.05981	-0.11782	1.44914		414	3.38341	1.45743	414	28.0787	141.636		3502.71	0.00396	0.01882	0.01287	0.04265		-0.11782	2.40876	-0.11782	2.19836	-0.11782	2.86047	-0.11782	3.07668		414	0.56627	1.24553	414	3.4392	7.978	414	1.53852	6.11484	414	0.97573	1.83463	414	0.97564	2.27427		3502.68	0.00733	0.00437	0.01406	0.01185
-0.11675	0.13152	-0.11675	1.06102	-0.11675	1.45142		415	3.36815	1.45086	415	28.0739	141.611		3501.99	0.00678	0.01904	0.00807	0.0433		-0.11675	2.40572	-0.11675	2.19212	-0.11675	2.85165	-0.11675	3.08403		415	0.56303	1.2384	415	3.40725	7.90389	415	1.5142	6.01819	415	0.96	1.80504	415	0.96944	2.25982		3501.96	0.00596	0.00346	0.01404	0.01027
-0.11568	0.13095	-0.11568	1.06223	-0.11568	1.4537		416	3.3548	1.44511	416	28.0739	141.611		3501.28	0.01035	0.01951	0.00441	0.04217		-0.11568	2.40291	-0.11568	2.18756	-0.11568	2.85974	-0.11568	3.09046		416	0.56026	1.23231	416	3.37388	7.82646	416	1.48845	5.91585	416	0.94493	1.77671	416	0.96167	2.24171		3501.25	0.00452	0.00295	0.01417	0.00897
-0.11461	0.13046	-0.11461	1.0634	-0.11461	1.4575		417	3.33954	1.43853	417	28.0643	141.563		3500.56	0.01396	0.02049	0.00283	0.03964		-0.11461	2.40034	-0.11461	2.18396	-0.11461	2.86854	-0.11461	3.08587		417	0.55726	1.22571	417	3.34479	7.75898	417	1.46604	5.82678	417	0.92986	1.74838	417	0.96624	2.25238		3500.53	0.00336	0.00307	0.01416	0.00802
-0.11355	0.12989	-0.11355	1.06456	-0.11355	1.45921		418	3.32572	1.43258	418	28.0643	141.563		3499.85	0.01691	0.02174	0.00363	0.03633		-0.11355	2.398	-0.11355	2.17916	-0.11355	2.86157	-0.11355	3.0923		418	0.55225	1.21469	418	3.31379	7.68708	418	1.44315	5.73581	418	0.91555	1.72148	418	0.95942	2.23648		3499.82	0.00255	0.00366	0.01358	0.00719
-0.11248	0.12923	-0.11248	1.06569	-0.11248	1.46188		419	3.31236	1.42683	419	28.0643	141.563		3499.13	0.01866	0.02267	0.0063	0.03268		-0.11248	2.39426	-0.11248	2.17508	-0.11248	2.86598	-0.11248	3.09965		419	0.55106	1.21207	419	3.28852	7.62846	419	1.42169	5.65052	419	0.90182	1.69566	419	0.95299	2.22148		3499.1	0.00195	0.00429	0.0122	0.00623
-0.11141	0.12875	-0.11141	1.0668	-0.11141	1.4594		420	3.29901	1.42107	420	28.0643	141.563		3498.42	0.01891	0.0226	0.00975	0.02887		-0.11141	2.39239	-0.11141	2.17053	-0.11141	2.87809	-0.11141	3.09597		420	0.5471	1.20337	420	3.25943	7.56098	420	1.40119	5.56903	420	0.88804	1.66975	420	0.94612	2.20547		3498.39	0.0014	0.00443	0.01022	0.00505
-0.11034	0.12826	-0.11034	1.06789	-0.11034	1.4653		421	3.28518	1.41512	421	28.0643	141.563		3497.7	0.01763	0.02126	0.01278	0.02484		-0.11034	2.38936	-0.11034	2.16501	-0.11034	2.87002	-0.11034	3.10149		421	0.54577	1.20043	421	3.23273	7.49904	421	1.37926	5.48185	421	0.87488	1.645	421	0.94293	2.19802		3497.67	0.00082	0.00378	0.00803	0.00381
-0.10927	0.12768	-0.10927	1.06895	-0.10927	1.4672		422	3.27183	1.40937	422	28.0548	141.515		3496.99	0.01506	0.01887	0.01455	0.02061		-0.10927	2.38608	-0.10927	2.16045	-0.10927	2.87479	-0.10927	3.10517		422	0.54186	1.19183	422	3.20698	7.43931	422	1.36018	5.40604	422	0.86224	1.62124	422	0.93506	2.17968		3496.95	0.00029	0.00245	0.00611	0.00283
-0.10821	0.12703	-0.10821	1.07	-0.10821	1.47005		423	3.25705	1.403	423	28.0548	141.515		3496.27	0.01168	0.01599	0.01476	0.01643		-0.10821	2.38421	-0.10821	2.15613	-0.10821	2.8847	-0.10821	3.10517		423	0.53666	1.1804	423	3.18409	7.38622	423	1.34111	5.33024	423	0.85037	1.59892	423	0.93129	2.1709		3496.24	0	0.000957898	0.00487	0.00249
-0.10714	0.12654	-0.10714	1.07103	-0.10714	1.47233		424	3.24465	1.39766	424	28.0643	141.563		3495.55	0.00804	0.01312	0.01382	0.01285		-0.10714	2.38117	-0.10714	2.15133	-0.10714	2.88029	-0.10714	3.10792		424	0.53656	1.18019	424	3.16073	7.33202	424	1.32204	5.25443	424	0.83859	1.57677	424	0.91937	2.14311		3495.52	0	0	0.00453	0.00311
-0.10607	0.12621	-0.10607	1.07204	-0.10607	1.47424		425	3.23273	1.39252	425	28.0596	141.539		3494.84	0.00465	0.01051	0.01257	0.01058		-0.10607	2.37837	-0.10607	2.14581	-0.10607	2.88103	-0.10607	3.11803		425	0.53332	1.17305	425	3.13689	7.27671	425	1.30439	5.18431	425	0.82786	1.5566	425	0.92299	2.15156		3494.81	0.00056	0	0.00515	0.00483
-0.105	0.12564	-0.105	1.07306	-0.105	1.47728		426	3.21986	1.38698	426	28.05	141.491		3494.12	0.00196	0.00826	0.01178	0.0101		-0.105	2.37556	-0.105	2.14029	-0.105	2.89205	-0.105	3.11252		426	0.5306	1.16708	426	3.11543	7.22692	426	1.28675	5.11418	426	0.81604	1.53436	426	0.91699	2.13755		3494.09	0.00162	0.000840822	0.0066	0.00746
-0.10393	0.12532	-0.10393	1.07409	-0.10393	1.47747		427	3.20603	1.38102	427	28.05	141.491		3493.41	0.00034	0.00635	0.01174	0.01167		-0.10393	2.37393	-0.10393	2.13549	-0.10393	2.88801	-0.10393	3.11895		427	0.52989	1.1655	427	3.09206	7.17272	427	1.27006	5.04785	427	0.80598	1.51544	427	0.90769	2.11588		3493.38	0.00292	0.00218	0.00863	0.01051
-0.10287	0.12458	-0.10287	1.07512	-0.10287	1.4807		428	3.19363	1.37568	428	28.05	141.491		3492.69	0	0.00469	0.0123	0.0151		-0.10287	2.37042	-0.10287	2.13045	-0.10287	2.88837	-0.10287	3.12814		428	0.52645	1.15795	428	3.06965	7.12073	428	1.25432	4.98531	428	0.79706	1.49868	428	0.91212	2.12622		3492.66	0.00412	0.00335	0.01092	0.01328
-0.1018	0.12409	-0.1018	1.07615	-0.1018	1.48507		429	3.18076	1.37014	429	28.0453	141.467		3491.98	0.00077	0.0031	0.01305	0.01985		-0.1018	2.36738	-0.1018	2.12589	-0.1018	2.90159	-0.1018	3.12354		429	0.52665	1.15837	429	3.04867	7.07206	429	1.23859	4.92277	429	0.78776	1.48119	429	0.90287	2.10465		3491.95	0.00497	0.00382	0.01317	0.01513
-0.10073	0.12377	-0.10073	1.0772	-0.10073	1.48488		430	3.16836	1.3648	430	28.05	141.491		3491.26	0.00273	0.00155	0.01363	0.02496		-0.10073	2.36504	-0.10073	2.12061	-0.10073	2.89425	-0.10073	3.12538		430	0.52092	1.14579	430	3.02864	7.02561	430	1.22333	4.86212	430	0.77803	1.4629	430	0.90072	2.09965		3491.23	0.00538	0.00348	0.01519	0.01573
-0.09966	0.12319	-0.09966	1.07827	-0.09966	1.48812		431	3.15548	1.35925	431	28.0453	141.467		3490.55	0.00556	0.000338519	0.01374	0.02924		-0.09966	2.36177	-0.09966	2.11581	-0.09966	2.89608	-0.09966	3.13641		431	0.51911	1.1418	431	3.00623	6.97362	431	1.20759	4.79958	431	0.76912	1.44614	431	0.89491	2.08609		3490.52	0.00545	0.00266	0.01685	0.01505
-0.09859	0.1227	-0.09859	1.07937	-0.09859	1.49173		432	3.14499	1.35473	432	28.0417	141.449		3489.83	0.00882	0	0.01322	0.03157		-0.09859	2.36013	-0.09859	2.11125	-0.09859	2.90966	-0.09859	3.13181		432	0.51744	1.13813	432	2.98716	6.92937	432	1.19281	4.74083	432	0.76254	1.43377	432	0.89362	2.08309		3489.8	0.00531	0.00183	0.01796	0.0133
-0.09752	0.12238	-0.09752	1.08049	-0.09752	1.48964		433	3.13164	1.34898	433	28.0357	141.419		3489.12	0.01196	0.000377207	0.01214	0.03133		-0.09752	2.35686	-0.09752	2.10621	-0.09752	2.90269	-0.09752	3.13273		433	0.51511	1.13299	433	2.96665	6.88181	433	1.17946	4.68777	433	0.75352	1.41682	433	0.89124	2.07753		3489.09	0.00503	0.0014	0.01821	0.01088
-0.09646	0.12189	-0.09646	1.08162	-0.09646	1.4961		434	3.12067	1.34425	434	28.0357	141.419		3488.4	0.0144	0.00191	0.01086	0.02855		-0.09646	2.35382	-0.09646	2.10141	-0.09646	2.90232	-0.09646	3.1456		434	0.51277	1.12785	434	2.94758	6.83756	434	1.16327	4.62342	434	0.74361	1.39817	434	0.88213	2.0563		3488.37	0.00469	0.00166	0.01737	0.00836
-0.09539	0.1214	-0.09539	1.08276	-0.09539	1.49857		435	3.1097	1.33953	435	28.031	141.395		3487.69	0.01572	0.00399	0.01003	0.0239		-0.09539	2.35125	-0.09539	2.09589	-0.09539	2.92031	-0.09539	3.13917		435	0.51053	1.12292	435	2.92803	6.79221	435	1.14925	4.56771	435	0.73583	1.38356	435	0.8828	2.05786		3487.65	0.00435	0.00268	0.01558	0.00634
-0.09432	0.12107	-0.09432	1.08392	-0.09432	1.50067		436	3.0954	1.33337	436	28.031	141.395		3486.97	0.01583	0.00592	0.01027	0.01846		-0.09432	2.34915	-0.09432	2.09134	-0.09432	2.9093	-0.09432	3.14376		436	0.50962	1.12093	436	2.91086	6.75239	436	1.1359	4.51464	436	0.72849	1.36975	436	0.87664	2.04352		3486.94	0.0041	0.00441	0.01325	0.00527
-0.09325	0.12058	-0.09325	1.08511	-0.09325	1.50352		437	3.08443	1.32864	437	28.0262	141.371		3486.25	0.01488	0.00711	0.01183	0.01331		-0.09325	2.34541	-0.09325	2.08582	-0.09325	2.9082	-0.09325	3.1502		437	0.50728	1.11579	437	2.89083	6.70594	437	1.12317	4.46404	437	0.72143	1.35648	437	0.87264	2.03418		3486.22	0.00411	0.00664	0.01073	0.00508
-0.09218	0.11977	-0.09218	1.08629	-0.09218	1.50466		438	3.07299	1.32371	438	28.0214	141.347		3485.54	0.01315	0.00744	0.01436	0.00937		-0.09218	2.34354	-0.09218	2.08126	-0.09218	2.92766	-0.09218	3.15203		438	0.506	1.11296	438	2.87319	6.66501	438	1.1122	4.42045	438	0.71419	1.34285	438	0.87092	2.03018		3485.51	0.00455	0.0092	0.00822	0.00529
-0.09112	0.1196	-0.09112	1.08749	-0.09112	1.50599		439	3.06345	1.31961	439	28.0167	141.323		3484.82	0.01099	0.00714	0.01707	0.00724		-0.09112	2.3405	-0.09112	2.07622	-0.09112	2.91738	-0.09112	3.15111		439	0.50152	1.1031	439	2.85555	6.62408	439	1.10004	4.37212	439	0.70789	1.33102	439	0.86477	2.01584		3484.79	0.0056	0.0118	0.00576	0.00526
-0.09005	0.11936	-0.09005	1.0887	-0.09005	1.5096		440	3.05296	1.31509	440	28.0167	141.323		3484.11	0.0089	0.00653	0.01928	0.00712		-0.09005	2.33699	-0.09005	2.0707	-0.09005	2.91701	-0.09005	3.16214		440	0.49989	1.09953	440	2.84077	6.58979	440	1.08803	4.32436	440	0.70122	1.31847	440	0.85767	1.99928		3484.08	0.00725	0.01405	0.00342	0.00464
-0.08898	0.1187	-0.08898	1.0899	-0.08898	1.5115		441	3.0439	1.31118	441	28.0119	141.299		3483.39	0.00746	0.0059	0.0208	0.00884		-0.08898	2.33535	-0.08898	2.06662	-0.08898	2.93243	-0.08898	3.15846		441	0.4978	1.09492	441	2.82551	6.5544	441	1.07658	4.27888	441	0.69263	1.30233	441	0.86787	2.02307		3483.36	0.00919	0.0154	0.00145	0.00343
-0.08791	0.11846	-0.08791	1.09111	-0.08791	1.51379		442	3.03102	1.30564	442	28.0071	141.274		3482.68	0.00715	0.0054	0.02196	0.01191		-0.08791	2.33278	-0.08791	2.06086	-0.08791	2.92656	-0.08791	3.15938		442	0.49861	1.0967	442	2.8093	6.51679	442	1.06595	4.23662	442	0.68624	1.29031	442	0.85256	1.98739		3482.65	0.01096	0.01543	0.000197775	0.00195
-0.08684	0.11805	-0.08684	1.09231	-0.08684	1.51493		443	3.01863	1.3003	443	28.0119	141.299		3481.96	0.00804	0.00516	0.02324	0.01561		-0.08684	2.32998	-0.08684	2.0563	-0.08684	2.92251	-0.08684	3.16857		443	0.49427	1.08716	443	2.79547	6.48471	443	1.05489	4.19265	443	0.67995	1.27848	443	0.85256	1.98739		3481.93	0.01216	0.01403	0	0.00065274
-0.08578	0.11756	-0.08578	1.09352	-0.08578	1.51759		444	3.01147	1.29721	444	28.0071	141.274		3481.25	0.00988	0.0052	0.02487	0.01912		-0.08578	2.32647	-0.08578	2.0515	-0.08578	2.9383	-0.08578	3.16765		444	0.4916	1.08128	444	2.78164	6.45263	444	1.04421	4.15019	444	0.6747	1.26862	444	0.85314	1.98872		3481.22	0.01257	0.01139	0.000899877	0
-0.08471	0.11723	-0.08471	1.0947	-0.08471	1.52044		445	3.00003	1.29229	445	28.0071	141.274		3480.53	0.01234	0.00553	0.0266	0.02158		-0.08471	2.3246	-0.08471	2.04646	-0.08471	2.9328	-0.08471	3.16765		445	0.48945	1.07656	445	2.76829	6.42166	445	1.03414	4.1102	445	0.66917	1.25821	445	0.84398	1.96738		3480.5	0.01216	0.00794	0.00309	0.000139873
-0.08364	0.11674	-0.08364	1.09589	-0.08364	1.52272		446	2.98906	1.28756	446	28.0047	141.262		3479.82	0.01513	0.00609	0.02765	0.02219		-0.08364	2.32086	-0.08364	2.03998	-0.08364	2.93206	-0.08364	3.17776		446	0.48754	1.07237	446	2.7516	6.38295	446	1.02404	4.07003	446	0.66259	1.24584	446	0.84284	1.96471		3479.78	0.01107	0.0043	0.00617	0.00116
-0.08257	0.11634	-0.08257	1.09705	-0.08257	1.52329		447	2.9781	1.28284	447	28.0024	141.251		3479.1	0.01815	0.00682	0.02716	0.02043		-0.08257	2.31806	-0.08257	2.03566	-0.08257	2.94565	-0.08257	3.17501		447	0.48554	1.06796	447	2.73634	6.34755	447	1.01483	4.03345	447	0.6584	1.23795	447	0.84231	1.96349		3479.07	0.00967	0.00137	0.00945	0.0027
-0.0815	0.11593	-0.0815	1.09821	-0.0815	1.52653		448	2.96808	1.27852	448	28.0024	141.251		3478.38	0.02131	0.00752	0.02475	0.01636		-0.0815	2.31548	-0.0815	2.0299	-0.0815	2.94087	-0.0815	3.17501		448	0.48463	1.06597	448	2.72537	6.32211	448	1.00534	3.99574	448	0.65339	1.22854	448	0.82682	1.92736		3478.35	0.00848	0	0.01225	0.00433
-0.08043	0.1156	-0.08043	1.09933	-0.08043	1.52786		449	2.95902	1.27462	449	28.0024	141.251		3477.67	0.02459	0.00795	0.02082	0.01079		-0.08043	2.31268	-0.08043	2.02558	-0.08043	2.93758	-0.08043	3.18695		449	0.48154	1.05915	449	2.70916	6.2845	449	0.99628	3.95973	449	0.64733	1.21715	449	0.82691	1.92758		3477.64	0.00788	0.000212866	0.01409	0.00571
-0.07937	0.11528	-0.07937	1.10043	-0.07937	1.53052		450	2.94758	1.26969	450	27.9976	141.227		3476.95	0.02794	0.008	0.01638	0.00519		-0.07937	2.31058	-0.07937	2.02174	-0.07937	2.95152	-0.07937	3.18236		450	0.47934	1.05433	450	2.69629	6.25463	450	0.98737	3.92429	450	0.64104	1.20532	450	0.82057	1.9128		3476.92	0.00779	0.00194	0.01472	0.00669
-0.0783	0.11487	-0.0783	1.1015	-0.0783	1.52957		451	2.93756	1.26538	451	27.9881	141.179		3476.24	0.03122	0.00783	0.01264	0.00122		-0.0783	2.3073	-0.0783	2.01646	-0.0783	2.95006	-0.0783	3.18236		451	0.47786	1.05108	451	2.68341	6.22477	451	0.97869	3.88979	451	0.63699	1.1977	451	0.82529	1.9238		3476.21	0.00767	0.00426	0.01418	0.00728
-0.07723	0.11446	-0.07723	1.10254	-0.07723	1.53565		452	2.92803	1.26127	452	27.9976	141.227		3475.52	0.03409	0.00772	0.01043	0		-0.07723	2.30496	-0.07723	2.01142	-0.07723	2.94308	-0.07723	3.19247		452	0.47586	1.04667	452	2.66863	6.19048	452	0.96953	3.85341	452	0.63265	1.18954	452	0.82929	1.93314		3475.49	0.007	0.00635	0.01281	0.00762
-0.07616	0.11405	-0.07616	1.10355	-0.07616	1.53813		453	2.91897	1.25737	453	27.9928	141.202		3474.81	0.0361	0.00773	0.01006	0.00119		-0.07616	2.30193	-0.07616	2.00663	-0.07616	2.95923	-0.07616	3.19339		453	0.47376	1.04206	453	2.65766	6.16504	453	0.96176	3.82252	453	0.62812	1.18102	453	0.82023	1.91202		3474.78	0.00564	0.00782	0.01115	0.00785
-0.07509	0.11372	-0.07509	1.10454	-0.07509	1.54098		454	2.90752	1.25244	454	27.9976	141.227		3474.09	0.03681	0.00768	0.01137	0.00456		-0.07509	2.30006	-0.07509	2.00111	-0.07509	2.95593	-0.07509	3.18971		454	0.47171	1.03755	454	2.64145	6.12743	454	0.95399	3.79162	454	0.62473	1.17465	454	0.81003	1.88823		3474.06	0.00384	0.00854	0.00978	0.00814
-0.07403	0.1134	-0.07403	1.10549	-0.07403	1.54326		455	2.89846	1.24853	455	27.9881	141.179		3473.38	0.03594	0.00735	0.014	0.00908		-0.07403	2.29772	-0.07403	1.99559	-0.07403	2.95115	-0.07403	3.20165		455	0.47057	1.03503	455	2.6343	6.11084	455	0.94517	3.75656	455	0.61925	1.16434	455	0.81199	1.89279		3473.35	0.00206	0.00849	0.00889	0.00849
-0.07296	0.11299	-0.07296	1.10644	-0.07296	1.5463		456	2.8894	1.24463	456	27.9881	141.179		3472.66	0.03351	0.00672	0.01749	0.01381		-0.07296	2.29468	-0.07296	1.99079	-0.07296	2.96474	-0.07296	3.19706		456	0.46818	1.02979	456	2.62047	6.07876	456	0.93768	3.72681	456	0.61324	1.15305	456	0.80402	1.87423		3472.63	0.00078	0.00773	0.00835	0.00873
-0.07189	0.11258	-0.07189	1.10737	-0.07189	1.54839		457	2.87987	1.24053	457	27.9857	141.167		3471.95	0.02986	0.00598	0.02132	0.0181		-0.07189	2.29258	-0.07189	1.98623	-0.07189	2.96328	-0.07189	3.20074		457	0.46556	1.02402	457	2.60902	6.05221	457	0.92986	3.69573	457	0.61276	1.15215	457	0.80045	1.86589		3471.92	0.00043	0.00658	0.00787	0.00863
-0.07082	0.11225	-0.07082	1.10828	-0.07082	1.55144		458	2.86842	1.23559	458	27.9833	141.154		3471.23	0.02551	0.00552	0.02483	0.02137		-0.07082	2.28883	-0.07082	1.98143	-0.07082	2.95702	-0.07082	3.20901		458	0.46513	1.02308	458	2.59567	6.02124	458	0.92256	3.66673	458	0.60661	1.14058	458	0.7963	1.85622		3471.2	0.00125	0.0056	0.00734	0.00809
-0.06975	0.11193	-0.06975	1.1092	-0.06975	1.55429		459	2.85889	1.23149	459	27.9833	141.154		3470.52	0.02093	0.00573	0.02739	0.02316		-0.06975	2.2872	-0.06975	1.97615	-0.06975	2.97245	-0.06975	3.20809		459	0.46375	1.02003	459	2.58471	5.9958	459	0.91527	3.63773	459	0.60146	1.1309	459	0.79677	1.85733		3470.48	0.00318	0.00534	0.00681	0.00724
-0.06869	0.11152	-0.06869	1.1101	-0.06869	1.55733		460	2.85078	1.228	460	27.9881	141.179		3469.8	0.01644	0.00679	0.02869	0.02333		-0.06869	2.28463	-0.06869	1.97135	-0.06869	2.96878	-0.06869	3.20809		460	0.46151	1.0151	460	2.57326	5.96925	460	0.90793	3.60855	460	0.59841	1.12516	460	0.79544	1.85422		3469.77	0.00583	0.00605	0.00647	0.00631
-0.06762	0.11127	-0.06762	1.11099	-0.06762	1.55923		461	2.84315	1.22471	461	27.9881	141.179		3469.08	0.01224	0.00863	0.0289	0.02234		-0.06762	2.28229	-0.06762	1.96655	-0.06762	2.96437	-0.06762	3.21636		461	0.45927	1.01018	461	2.55991	5.93828	461	0.90115	3.58163	461	0.59335	1.11566	461	0.78891	1.83899		3469.05	0.00865	0.00756	0.00644	0.00562
-0.06655	0.11103	-0.06655	1.11189	-0.06655	1.56075		462	2.83266	1.22019	462	27.9785	141.13		3468.37	0.00856	0.01092	0.02849	0.02116		-0.06655	2.27925	-0.06655	1.96199	-0.06655	2.97942	-0.06655	3.21636		462	0.45741	1.00608	462	2.54847	5.91173	462	0.89467	3.55586	462	0.5894	1.10822	462	0.78671	1.83388		3468.34	0.01097	0.00949	0.00689	0.00531
-0.06548	0.1107	-0.06548	1.11278	-0.06548	1.56361		463	2.82265	1.21588	463	27.969	141.082		3467.65	0.00575	0.01323	0.02797	0.02068		-0.06548	2.27691	-0.06548	1.95695	-0.06548	2.97502	-0.06548	3.21268		463	0.45531	1.00147	463	2.53798	5.8874	463	0.88847	3.53122	463	0.5863	1.10239	463	0.79844	1.86122		3467.62	0.01223	0.01139	0.00808	0.00531
-0.06441	0.1103	-0.06441	1.11366	-0.06441	1.56532		464	2.81359	1.21198	464	27.9737	141.106		3466.94	0.00411	0.01518	0.02764	0.02122		-0.06441	2.27434	-0.06441	1.95119	-0.06441	2.97318	-0.06441	3.22555		464	0.45412	0.99885	464	2.52605	5.85975	464	0.88165	3.50412	464	0.57934	1.0893	464	0.78662	1.83366		3466.91	0.01214	0.01285	0.0102	0.00538
-0.06334	0.11005	-0.06334	1.11454	-0.06334	1.5676		465	2.80405	1.20787	465	27.9809	141.142		3466.22	0.00371	0.01637	0.02761	0.0225		-0.06334	2.2713	-0.06334	1.94639	-0.06334	2.98603	-0.06334	3.22004		465	0.45235	0.99497	465	2.51842	5.84205	465	0.87531	3.47892	465	0.57695	1.08482	465	0.78566	1.83143		3466.19	0.0108	0.01359	0.01314	0.00535
-0.06228	0.10972	-0.06228	1.11542	-0.06228	1.56969		466	2.79547	1.20417	466	27.9881	141.179		3465.51	0.0042	0.0166	0.02789	0.02399		-0.06228	2.26873	-0.06228	1.94183	-0.06228	2.982	-0.06228	3.22095		466	0.45121	0.99245	466	2.50507	5.81108	466	0.86949	3.45579	466	0.57276	1.07693	466	0.78152	1.82176		3465.48	0.00874	0.01345	0.01642	0.00516
-0.06121	0.1094	-0.06121	1.11628	-0.06121	1.57121		467	2.78688	1.20047	467	27.9928	141.202		3464.79	0.00488	0.01579	0.02844	0.02527		-0.06121	2.26639	-0.06121	1.93655	-0.06121	2.97759	-0.06121	3.22831		467	0.44992	0.98962	467	2.49649	5.79117	467	0.86239	3.42756	467	0.56942	1.07065	467	0.78171	1.82221		3464.76	0.00666	0.01234	0.01925	0.00484
-0.06014	0.10907	-0.06014	1.11714	-0.06014	1.57463		468	2.77687	1.19616	468	27.9833	141.154		3464.08	0.00505	0.01415	0.02918	0.02616		-0.06014	2.26405	-0.06014	1.93223	-0.06014	2.99191	-0.06014	3.23014		468	0.44692	0.98301	468	2.48934	5.77457	468	0.85709	3.40652	468	0.56617	1.06455	468	0.78271	1.82454		3464.05	0.0051	0.01032	0.02098	0.00439
-0.05907	0.10874	-0.05907	1.11799	-0.05907	1.57616		469	2.76972	1.19308	469	27.9642	141.058		3463.36	0.00435	0.01195	0.03005	0.02661		-0.05907	2.26172	-0.05907	1.92792	-0.05907	2.98677	-0.05907	3.22555		469	0.4452	0.97923	469	2.47694	5.74581	469	0.85161	3.38472	469	0.56336	1.05926	469	0.77088	1.79698		3463.33	0.00431	0.00772	0.02129	0.00367
-0.058	0.10842	-0.058	1.11883	-0.058	1.57901		470	2.76066	1.18918	470	27.9642	141.058		3462.65	0.00305	0.00949	0.03091	0.02654		-0.058	2.25891	-0.058	1.92192	-0.058	2.9842	-0.058	3.23749		470	0.44477	0.97829	470	2.46931	5.72812	470	0.84532	3.35971	470	0.56017	1.05326	470	0.7757	1.8082		3462.61	0.00431	0.0051	0.02028	0.00257
-0.05694	0.10817	-0.05694	1.11967	-0.05694	1.57958		471	2.75208	1.18548	471	27.969	141.082		3461.93	0.00195	0.00695	0.03144	0.02587		-0.05694	2.25634	-0.05694	1.9176	-0.05694	2.99594	-0.05694	3.23658		471	0.44277	0.97388	471	2.4612	5.70931	471	0.84055	3.34076	471	0.55635	1.04608	471	0.77479	1.80609		3461.9	0.00505	0.00308	0.0183	0.00123
-0.05587	0.10785	-0.05587	1.12049	-0.05587	1.58186		472	2.74206	1.18116	472	27.9737	141.106		3461.21	0.00183	0.00453	0.03103	0.02457		-0.05587	2.25377	-0.05587	1.91304	-0.05587	2.99338	-0.05587	3.23658		472	0.44024	0.96833	472	2.45024	5.68387	472	0.83511	3.31915	472	0.5533	1.04035	472	0.77045	1.79598		3461.18	0.00635	0.00197	0.01582	0.000158523
-0.0548	0.1076	-0.0548	1.12132	-0.0548	1.58623		473	2.73443	1.17788	473	27.9702	141.088		3460.5	0.00303	0.00242	0.0291	0.0228		-0.0548	2.25167	-0.0548	1.90752	-0.0548	2.9897	-0.0548	3.24393		473	0.43833	0.96413	473	2.44213	5.66507	473	0.82929	3.29603	473	0.5491	1.03246	473	0.77045	1.79598		3460.47	0.00776	0.0016	0.01329	0
-0.05373	0.10736	-0.05373	1.12214	-0.05373	1.58813		474	2.72346	1.17315	474	27.969	141.082		3459.78	0.00516	0.000831789	0.02551	0.02086		-0.05373	2.24839	-0.05373	1.90368	-0.05373	3.00072	-0.05373	3.24393		474	0.43628	0.95962	474	2.43259	5.64294	474	0.82429	3.27613	474	0.54724	1.02896	474	0.76335	1.77941		3459.75	0.00871	0.00146	0.01107	0.00115
-0.05266	0.10703	-0.05266	1.12294	-0.05266	1.58966		475	2.71822	1.17089	475	27.969	141.082		3459.07	0.00742	0	0.02072	0.01902		-0.05266	2.24676	-0.05266	1.89888	-0.05266	3.00146	-0.05266	3.24485		475	0.43609	0.9592	475	2.42496	5.62525	475	0.81923	3.25604	475	0.54348	1.02188	475	0.75982	1.77119		3459.04	0.00883	0.00119	0.00935	0.00362
-0.0516	0.10678	-0.0516	1.12375	-0.0516	1.59251		476	2.70964	1.1672	476	27.9547	141.01		3458.35	0.00901	0	0.01554	0.01753		-0.0516	2.24348	-0.0516	1.89312	-0.0516	2.99815	-0.0516	3.25128		476	0.43414	0.9549	476	2.41447	5.60091	476	0.81451	3.23728	476	0.53947	1.01435	476	0.76149	1.77508		3458.32	0.00816	0.000808892	0.00817	0.00689
-0.05053	0.10654	-0.05053	1.12456	-0.05053	1.59574		477	2.7001	1.16309	477	27.9594	141.034		3457.64	0.00951	0.000802773	0.01075	0.01645		-0.05053	2.24091	-0.05053	1.88928	-0.05053	3.00842	-0.05053	3.2522		477	0.43209	0.95039	477	2.40398	5.57658	477	0.81022	3.22022	477	0.53714	1.00995	477	0.74961	1.7474		3457.61	0.00701	0.000585382	0.00748	0.01023
-0.04946	0.10621	-0.04946	1.12536	-0.04946	1.59821		478	2.69342	1.16021	478	27.9737	141.106		3456.92	0.0089	0.00227	0.00674	0.01551		-0.04946	2.23881	-0.04946	1.88472	-0.04946	3.00659	-0.04946	3.24944		478	0.43051	0.94693	478	2.39826	5.5633	478	0.80512	3.19994	478	0.53342	1.00296	478	0.75805	1.76708		3456.89	0.00575	0.000766319	0.00723	0.01292
-0.04839	0.10597	-0.04839	1.12616	-0.04839	1.5984		479	2.59281	1.11687	479	27.9785	141.13		3456.21	0.00744	0.004	0.00376	0.01433		-0.04839	2.23577	-0.04839	1.8792	-0.04839	3.00292	-0.04839	3.25955		479	0.42923	0.9441	479	2.39302	5.55114	479	0.80068	3.18232	479	0.53156	0.99946	479	0.75667	1.76385		3456.18	0.0046	0.00132	0.00739	0.01443
-0.04732	0.10572	-0.04732	1.12695	-0.04732	1.60221		480	2.4345	1.04868	480	27.9499	140.986		3455.49	0.00554	0.00551	0.00202	0.0128		-0.04732	2.23413	-0.04732	1.87608	-0.04732	3.01283	-0.04732	3.25771		480	0.42718	0.93959	480	2.38539	5.53344	480	0.79596	3.16355	480	0.5286	0.9939	480	0.74828	1.74429		3455.46	0.00361	0.00208	0.00781	0.01444
-0.04625	0.1054	-0.04625	1.12775	-0.04625	1.60107		481	2.33723	1.00678	481	27.9451	140.962		3454.78	0.00359	0.00639	0.00177	0.0113		-0.04625	2.23203	-0.04625	1.87128	-0.04625	3.01247	-0.04625	3.25863		481	0.4256	0.93613	481	2.37823	5.51685	481	0.79181	3.14707	481	0.52588	0.98879	481	0.74919	1.7464		3454.75	0.00275	0.00291	0.00823	0.01305
-0.04519	0.10515	-0.04519	1.12853	-0.04519	1.60525		482	2.24377	0.96652	482	27.9594	141.034		3454.06	0.0019	0.00644	0.0031	0.01068		-0.04519	2.23016	-0.04519	1.86624	-0.04519	3.00623	-0.04519	3.26507		482	0.4247	0.93413	482	2.37013	5.49804	482	0.78628	3.12508	482	0.52302	0.98341	482	0.74842	1.74462		3454.03	0.00195	0.00376	0.00842	0.01077
-0.04412	0.10491	-0.04412	1.12932	-0.04412	1.6081		483	2.16366	0.93201	483	27.6733	139.591		3453.35	0.00063	0.00585	0.00584	0.0118		-0.04412	2.22712	-0.04412	1.86168	-0.04412	3.01981	-0.04412	3.2669		483	0.42265	0.92962	483	2.36202	5.47924	483	0.7819	3.10765	483	0.52107	0.97974	483	0.74313	1.73229		3453.31	0.00114	0.00457	0.00844	0.00832
-0.04305	0.10466	-0.04305	1.1301	-0.04305	1.61114		484	2.08498	0.89812	484	26.8532	135.454		3452.63	-5e-05	0.00519	0.00954	0.01504		-0.04305	2.22431	-0.04305	1.85712	-0.04305	3.01651	-0.04305	3.26047		484	0.42074	0.92543	484	2.35392	5.46043	484	0.77832	3.09343	484	0.51735	0.97274	484	0.74241	1.73062		3452.6	0.00037	0.00531	0.00861	0.00635
-0.04198	0.10425	-0.04198	1.13089	-0.04198	1.61266		485	2.01345	0.86731	485	25.9901	131.1		3451.91	0	0.00508	0.01354	0.01996		-0.04198	2.22198	-0.04198	1.85185	-0.04198	3.01173	-0.04198	3.27242		485	0.41931	0.92228	485	2.34486	5.43942	485	0.77398	3.07619	485	0.51568	0.96961	485	0.73674	1.71739		3451.88	0	0.00606	0.00938	0.00523
-0.04091	0.10409	-0.04091	1.13168	-0.04091	1.6119		486	1.9467	0.83856	486	25.2033	127.131		3451.2	0.00091	0.0057	0.01703	0.02537		-0.04091	2.21964	-0.04091	1.84705	-0.04091	3.02716	-0.04091	3.27242		486	0.41778	0.91893	486	2.3377	5.42282	486	0.77002	3.06046	486	0.51291	0.96441	486	0.73893	1.7225		3451.17	0.00035	0.00701	0.01107	0.00504
-0.03985	0.10385	-0.03985	1.13247	-0.03985	1.61609		487	1.88232	0.81082	487	23.9922	121.022		3450.48	0.0026	0.0067	0.01918	0.02993		-0.03985	2.21824	-0.03985	1.84249	-0.03985	3.02164	-0.03985	3.26966		487	0.41664	0.91641	487	2.32864	5.40181	487	0.76659	3.04681	487	0.50986	0.95867	487	0.73836	1.72117		3450.45	0.00197	0.00827	0.0136	0.00563
-0.03878	0.10352	-0.03878	1.13326	-0.03878	1.61894		488	1.82653	0.78679	488	22.9527	115.779		3449.77	0.00465	0.00752	0.01951	0.0327		-0.03878	2.2152	-0.03878	1.83817	-0.03878	3.01834	-0.03878	3.27977		488	0.41587	0.91473	488	2.32388	5.39075	488	0.76254	3.0307	488	0.50719	0.95365	488	0.72058	1.67971		3449.74	0.00469	0.00967	0.01639	0.00671
-0.03771	0.10336	-0.03771	1.13406	-0.03771	1.61989		489	1.77217	0.76338	489	22.0371	111.16		3449.05	0.00661	0.00781	0.01807	0.0336		-0.03771	2.21356	-0.03771	1.83433	-0.03771	3.03156	-0.03771	3.28069		489	0.41278	0.90791	489	2.31529	5.37084	489	0.75853	3.01478	489	0.50519	0.94988	489	0.73464	1.7125		3449.02	0.00778	0.01073	0.01838	0.0078
-0.03664	0.10311	-0.03664	1.13485	-0.03664	1.62217		490	1.72258	0.74201	490	21.2837	107.36		3448.34	0.00817	0.00774	0.01569	0.03317		-0.03664	2.21052	-0.03664	1.82929	-0.03664	3.02973	-0.03664	3.27609		490	0.41244	0.90718	490	2.30766	5.35314	490	0.75453	2.99886	490	0.50271	0.94522	490	0.73359	1.71005		3448.31	0.0103	0.01088	0.01851	0.00843
-0.03557	0.10287	-0.03557	1.13564	-0.03557	1.62521		491	1.67394	0.72106	491	20.3634	102.718		3447.62	0.0092	0.0078	0.01363	0.03216		-0.03557	2.20889	-0.03557	1.82377	-0.03557	3.02312	-0.03557	3.28344		491	0.40982	0.90141	491	2.30194	5.33986	491	0.751	2.98484	491	0.50056	0.94118	491	0.72868	1.69861		3447.59	0.01161	0.00979	0.01644	0.00838
-0.03451	0.10262	-0.03451	1.13643	-0.03451	1.62712		492	1.6296	0.70196	492	19.5957	98.8454		3446.91	0.00963	0.00848	0.01313	0.031		-0.03451	2.20515	-0.03451	1.82041	-0.03451	3.03706	-0.03451	3.28988		492	0.40901	0.89963	492	2.29527	5.32438	492	0.74699	2.96892	492	0.49722	0.93491	492	0.73288	1.70839		3446.88	0.01178	0.00774	0.01302	0.00796
-0.03344	0.10238	-0.03344	1.1372	-0.03344	1.62826		493	1.58525	0.68286	493	18.9043	95.3578		3446.19	0.00949	0.00995	0.01477	0.02972		-0.03344	2.20398	-0.03344	1.81609	-0.03344	3.03449	-0.03344	3.28161		493	0.40782	0.897	493	2.28907	5.31	493	0.74337	2.95452	493	0.49527	0.93123	493	0.72944	1.70038		3446.16	0.0114	0.00547	0.00979	0.00771
-0.03237	0.10205	-0.03237	1.13798	-0.03237	1.63168		494	1.54853	0.66704	494	18.2224	91.9181		3445.48	0.00892	0.01197	0.01817	0.02818		-0.03237	2.20187	-0.03237	1.81057	-0.03237	3.0301	-0.03237	3.29355		494	0.40643	0.89396	494	2.28382	5.29783	494	0.73979	2.9403	494	0.49355	0.928	494	0.72639	1.69327		3445.44	0.01097	0.00384	0.00782	0.00795
-0.0313	0.10189	-0.0313	1.13874	-0.0313	1.63225		495	1.50943	0.6502	495	17.5786	88.6706		3444.76	0.00802	0.01406	0.02235	0.02643		-0.0313	2.19907	-0.0313	1.80625	-0.0313	3.04074	-0.0313	3.29447		495	0.40443	0.88956	495	2.27571	5.27903	495	0.73669	2.92798	495	0.49155	0.92424	495	0.72863	1.69849		3444.73	0.01053	0.00331	0.00715	0.00863
-0.03023	0.10172	-0.03023	1.1395	-0.03023	1.63434		496	1.47319	0.63459	496	16.9588	85.5442		3444.04	0.00675	0.01561	0.02634	0.02464		-0.03023	2.19813	-0.03023	1.80241	-0.03023	3.03964	-0.03023	3.29172		496	0.40291	0.8862	496	2.26856	5.26244	496	0.7324	2.91093	496	0.48945	0.92029	496	0.71986	1.67804		3444.01	0.00965	0.00368	0.00692	0.00942
-0.02917	0.10148	-0.02917	1.14023	-0.02917	1.63719		497	1.43886	0.6198	497	16.3818	82.6337		3443.33	0.00505	0.01601	0.02959	0.02297		-0.02917	2.19533	-0.02917	1.79761	-0.02917	3.03449	-0.02917	3.29539		497	0.40186	0.8839	497	2.26427	5.25248	497	0.7293	2.89861	497	0.48764	0.91689	497	0.72396	1.6876		3443.3	0.00794	0.00428	0.00622	0.00997
-0.0281	0.10123	-0.0281	1.14096	-0.0281	1.63662		498	1.40739	0.60624	498	15.8334	79.8674		3442.61	0.00305	0.01485	0.03189	0.02135		-0.0281	2.19299	-0.0281	1.79329	-0.0281	3.04331	-0.0281	3.30182		498	0.39976	0.87928	498	2.2576	5.23699	498	0.72592	2.88515	498	0.48516	0.91223	498	0.71848	1.67482		3442.58	0.00547	0.00432	0.00466	0.01003
-0.02703	0.10099	-0.02703	1.14167	-0.02703	1.64043		499	1.37592	0.59269	499	15.2851	77.1017		3441.9	0.00117	0.01213	0.03295	0.01965		-0.02703	2.19018	-0.02703	1.78921	-0.02703	3.04551	-0.02703	3.29631		499	0.39899	0.8776	499	2.2514	5.22261	499	0.72305	2.87378	499	0.48235	0.90694	499	0.72406	1.68782		3441.87	0.00283	0.00344	0.00257	0.00956
-0.02596	0.10083	-0.02596	1.14236	-0.02596	1.64024		500	1.34302	0.57852	500	14.7939	74.6239		3441.18	-1e-05	0.00833	0.03233	0.01799		-0.02596	2.18855	-0.02596	1.78393	-0.02596	3.03854	-0.02596	3.3055		500	0.3978	0.87498	500	2.24472	5.20713	500	0.71953	2.85976	500	0.48077	0.90398	500	0.71914	1.67638		3441.15	0.00082	0.00195	0.000751545	0.00875
-0.02489	0.10058	-0.02489	1.14304	-0.02489	1.64423		501	1.31393	0.56599	501	14.3314	72.291		3440.47	0	0.00436	0.02968	0.01689		-0.02489	2.18527	-0.02489	1.77913	-0.02489	3.04955	-0.02489	3.30642		501	0.39618	0.87142	501	2.23852	5.19275	501	0.71581	2.84497	501	0.47929	0.9012	501	0.71895	1.67593		3440.44	0	0.000564096	0	0.00797
-0.02382	0.10033	-0.02382	1.14369	-0.02382	1.64651		502	1.2858	0.55387	502	13.8593	69.9096		3439.75	0.00121	0.00132	0.02522	0.01684		-0.02382	2.18387	-0.02382	1.77554	-0.02382	3.05028	-0.02382	3.30274		502	0.39475	0.86827	502	2.23471	5.1839	502	0.71352	2.83588	502	0.47677	0.89645	502	0.7252	1.69049		3439.72	1e-05	0	0.000622992	0.0075
-0.02276	0.10001	-0.02276	1.14432	-0.02276	1.64917		503	1.25957	0.54257	503	13.4206	67.6967		3439.04	0.00356	0	0.01983	0.01794		-0.02276	2.18107	-0.02276	1.77074	-0.02276	3.04331	-0.02276	3.31009		503	0.39318	0.86481	503	2.23137	5.17616	503	0.70942	2.81958	503	0.47395	0.89116	503	0.71414	1.6647		3439.01	0.00071	0.000276726	0.0025	0.00731
-0.02169	0.09984	-0.02169	1.14493	-0.02169	1.65107		504	1.23477	0.53189	504	12.9915	65.5322		3438.32	0.00648	0.000580318	0.01475	0.01976		-0.02169	2.17873	-0.02169	1.7669	-0.02169	3.05432	-0.02169	3.31469		504	0.39203	0.86229	504	2.22755	5.16731	504	0.70751	2.812	504	0.47186	0.88721	504	0.71209	1.65992		3438.29	0.0016	0.00127	0.00492	0.00705
-0.02062	0.09968	-0.02062	1.14551	-0.02062	1.65298		505	1.21093	0.52162	505	12.5862	63.4878		3437.61	0.00942	0.0029	0.01097	0.02159		-0.02062	2.17756	-0.02062	1.76306	-0.02062	3.05983	-0.02062	3.31101		505	0.38974	0.85725	505	2.22469	5.16067	505	0.70479	2.80119	505	0.47019	0.88407	505	0.71214	1.66004		3437.58	0.00246	0.00265	0.00709	0.00628
-0.01955	0.09944	-0.01955	1.14608	-0.01955	1.65431		506	1.18614	0.51094	506	12.2095	61.5876		3436.89	0.01205	0.0064	0.00885	0.02267		-0.01955	2.17546	-0.01955	1.75802	-0.01955	3.04771	-0.01955	3.31652		506	0.38955	0.85684	506	2.22136	5.15293	506	0.7015	2.78812	506	0.46852	0.88093	506	0.70818	1.65081		3436.86	0.00336	0.004	0.00857	0.00494
-0.01848	0.09927	-0.01848	1.14663	-0.01848	1.65621		507	1.16325	0.50108	507	11.828	59.6632		3436.17	0.01425	0.01051	0.00784	0.02239		-0.01848	2.17335	-0.01848	1.75418	-0.01848	3.0591	-0.01848	3.32112		507	0.38798	0.85337	507	2.21563	5.13966	507	0.6984	2.7758	507	0.46575	0.87573	507	0.70761	1.64948		3436.14	0.00438	0.00508	0.00933	0.00341
-0.01742	0.09903	-0.01742	1.14718	-0.01742	1.65849		508	1.14227	0.49204	508	11.499	58.0037		3435.46	0.01588	0.01468	0.00682	0.02046		-0.01742	2.17078	-0.01742	1.7501	-0.01742	3.0646	-0.01742	3.31469		508	0.38698	0.85117	508	2.20848	5.12306	508	0.69573	2.76519	508	0.46327	0.87107	508	0.70708	1.64825		3435.43	0.00546	0.00579	0.00948	0.00231
-0.01635	0.09878	-0.01635	1.14772	-0.01635	1.65963		509	1.11921	0.48211	509	11.1652	56.3199		3434.74	0.01677	0.01839	0.00487	0.01706		-0.01635	2.16961	-0.01635	1.74506	-0.01635	3.05139	-0.01635	3.32663		509	0.38612	0.84928	509	2.20181	5.10758	509	0.69373	2.75723	509	0.46189	0.86847	509	0.70517	1.64381		3434.71	0.00627	0.00619	0.00902	0.002
-0.01528	0.09862	-0.01528	1.14826	-0.01528	1.6602		510	1.09857	0.47322	510	10.8552	54.7562		3434.03	0.01695	0.02123	0.00211	0.01284		-0.01528	2.16634	-0.01528	1.74098	-0.01528	3.06571	-0.01528	3.32572		510	0.38364	0.84383	510	2.19561	5.0932	510	0.69044	2.74415	510	0.46117	0.86713	510	0.70169	1.63569		3434	0.00651	0.00649	0.00795	0.00236
-0.01421	0.09846	-0.01421	1.1488	-0.01421	1.66172		511	1.07854	0.46459	511	10.5279	53.1052		3433.31	0.01682	0.02298	0	0.00881		-0.01421	2.16494	-0.01421	1.73738	-0.01421	3.06828	-0.01421	3.32204		511	0.38149	0.83911	511	2.18941	5.07882	511	0.68777	2.73354	511	0.45889	0.86282	511	0.70193	1.63625		3433.28	0.00616	0.00698	0.00643	0.00289
-0.01314	0.09829	-0.01314	1.14936	-0.01314	1.66591		512	1.06252	0.45769	512	10.2327	51.6162		3432.6	0.01694	0.0236	0	0.00606		-0.01314	2.16307	-0.01314	1.73282	-0.01314	3.05652	-0.01314	3.32663		512	0.38083	0.83764	512	2.18607	5.07108	512	0.68476	2.72159	512	0.4566	0.85852	512	0.70365	1.64025		3432.57	0.00565	0.00791	0.00474	0.00302
-0.01208	0.09805	-0.01208	1.14993	-0.01208	1.66496		513	1.04411	0.44976	513	9.95282	50.2044		3431.88	0.01764	0.0231	0.00401	0.00548		-0.01208	2.16003	-0.01208	1.7285	-0.01208	3.06717	-0.01208	3.33399		513	0.37997	0.83575	513	2.17844	5.05338	513	0.68286	2.71401	513	0.45583	0.85709	513	0.70145	1.63514		3431.85	0.00563	0.00932	0.00317	0.0025
-0.01101	0.0978	-0.01101	1.15051	-0.01101	1.66857		514	1.02432	0.44123	514	9.67912	48.8238		3431.17	0.0189	0.02156	0.01241	0.00756		-0.01101	2.15909	-0.01101	1.72466	-0.01101	3.07341	-0.01101	3.32755		514	0.37787	0.83114	514	2.17653	5.04895	514	0.67976	2.7017	514	0.45426	0.85413	514	0.69788	1.6268		3431.14	0.00654	0.01094	0.00205	0.00148
-0.00994	0.09764	-0.00994	1.15111	-0.00994	1.67123		515	1.00801	0.43421	515	9.42353	47.5345		3430.45	0.02042	0.0191	0.02396	0.01224		-0.00994	2.15676	-0.00994	1.71938	-0.00994	3.05873	-0.00994	3.33582		515	0.37835	0.83219	515	2.16938	5.03236	515	0.67709	2.69108	515	0.45245	0.85072	515	0.69711	1.62502		3430.42	0.00835	0.01215	0.00162	0.000484892
-0.00887	0.09748	-0.00887	1.15172	-0.00887	1.67427		516	0.991611	0.42714	516	9.1708	46.2597		3429.74	0.02169	0.016	0.03642	0.01884		-0.00887	2.15442	-0.00887	1.71602	-0.00887	3.07232	-0.00887	3.3395		516	0.3752	0.82527	516	2.15746	5.00471	516	0.6747	2.68161	516	0.4504	0.84686	516	0.68901	1.60613		3429.71	0.01055	0.01231	0.00203	-5.59491e-05
-0.0078	0.09731	-0.0078	1.15232	-0.0078	1.67541		517	0.975303	0.42012	517	8.9362	45.0763		3429.02	0.02231	0.01267	0.04724	0.02617		-0.0078	2.15208	-0.0078	1.71194	-0.0078	3.07745	-0.0078	3.33399		517	0.37511	0.82506	517	2.15126	4.99033	517	0.67265	2.67346	517	0.44892	0.84409	517	0.69635	1.62324		3428.99	0.01243	0.01109	0.00315	0
-0.00673	0.09707	-0.00673	1.15294	-0.00673	1.67732		518	0.959949	0.41351	518	8.70207	43.8953		3428.31	0.02213	0.00969	0.05445	0.0327		-0.00673	2.15068	-0.00673	1.70714	-0.00673	3.06754	-0.00673	3.34134		518	0.37401	0.82265	518	2.14411	4.97374	518	0.66984	2.66228	518	0.44668	0.83987	518	0.69812	1.62736		3428.27	0.01342	0.00868	0.00461	0.000205147
-0.00567	0.09691	-0.00567	1.15356	-0.00567	1.6777		519	0.943164	0.40628	519	8.47653	42.7576		3427.59	0.02131	0.00772	0.0574	0.03718		-0.00567	2.14787	-0.00567	1.70282	-0.00567	3.07672	-0.00567	3.3441		519	0.37272	0.81981	519	2.13934	4.96267	519	0.6675	2.65299	519	0.44553	0.83772	519	0.69998	1.63169		3427.56	0.01328	0.00568	0.00589	0.000764638
-0.0046	0.09666	-0.0046	1.15417	-0.0046	1.6815		520	0.931767	0.40137	520	8.26148	41.6729		3426.87	0.02014	0.00719	0.05688	0.03905		-0.0046	2.14577	-0.0046	1.69874	-0.0046	3.0837	-0.0046	3.34134		520	0.37115	0.81635	520	2.13552	4.95383	520	0.66536	2.64446	520	0.44439	0.83557	520	0.69077	1.61024		3426.84	0.01221	0.00282	0.00664	0.00186
-0.00353	0.0965	-0.00353	1.15478	-0.00353	1.67884		521	0.922612	0.39742	521	8.05452	40.6289		3426.16	0.01875	0.00811	0.05464	0.03879		-0.00353	2.14296	-0.00353	1.69467	-0.00353	3.07232	-0.00353	3.34685		521	0.36938	0.81247	521	2.13123	4.94387	521	0.66283	2.63442	521	0.44358	0.83404	521	0.68915	1.60646		3426.13	0.01073	0.000776962	0.00669	0.00375
-0.00246	0.09633	-0.00246	1.15539	-0.00246	1.68359		522	0.909785	0.3919	522	7.85187	39.6067		3425.44	0.01714	0.01009	0.05239	0.03745		-0.00246	2.14109	-0.00246	1.69083	-0.00246	3.08002	-0.00246	3.35512		522	0.36895	0.81153	522	2.12599	4.9317	522	0.66064	2.6257	522	0.44081	0.82884	522	0.68858	1.60513		3425.41	0.00934	0	0.00615	0.00645
-0.00139	0.09617	-0.00139	1.15598	-0.00139	1.68378		523	0.896576	0.38621	523	7.65303	38.6037		3424.73	0.01525	0.01243	0.05114	0.03618		-0.00139	2.13992	-0.00139	1.68699	-0.00139	3.08774	-0.00139	3.34501		523	0.3671	0.80744	523	2.12217	4.92285	523	0.65849	2.61717	523	0.43843	0.82436	523	0.69044	1.60946		3424.7	0.00817	7.45032e-05	0.00506	0.00963
-0.0003259	0.09593	-0.0003259	1.15658	-0.0003259	1.68663		524	0.881985	0.37992	524	7.46563	37.6584		3424.01	0.01314	0.0143	0.05078	0.03548		-0.0003259	2.13782	-0.0003259	1.68267	-0.0003259	3.07672	-0.0003259	3.35512		524	0.36638	0.80586	524	2.11645	4.90958	524	0.65634	2.60864	524	0.43767	0.82293	524	0.6871	1.60168		3423.98	0.00701	0.00127	0.00356	0.01275
0.0007422	0.09584	0.0007422	1.15718	0.0007422	1.68777		525	0.870112	0.37481	525	7.28348	36.7396		3423.3	0.01092	0.01495	0.05033	0.03509		0.0007422	2.13595	0.0007422	1.67859	0.0007422	3.08443	0.0007422	3.35604		525	0.36438	0.80146	525	2.11216	4.89962	525	0.65415	2.59992	525	0.43624	0.82024	525	0.68748	1.60257		3423.27	0.00554	0.00303	0.00188	0.0153
0.00181	0.0956	0.00181	1.15779	0.00181	1.68758		526	0.860861	0.37082	526	7.10896	35.8593		3422.58	0.00884	0.01389	0.04858	0.03428		0.00181	2.13338	0.00181	1.67499	0.00181	3.09141	0.00181	3.35328		526	0.36318	0.79884	526	2.10882	4.89188	526	0.65143	2.58912	526	0.4349	0.81773	526	0.68958	1.60746		3422.55	0.00366	0.00487	0.000504326	0.01707
0.00288	0.09552	0.00288	1.1584	0.00288	1.68987		527	0.847128	0.36491	527	6.93825	34.9982		3421.87	0.00725	0.01111	0.04449	0.03241		0.00288	2.13198	0.00288	1.67043	0.00288	3.08259	0.00288	3.35696		527	0.36233	0.79695	527	2.10405	4.88082	527	0.64962	2.58192	527	0.43352	0.81513	527	0.67613	1.57611		3421.84	0.00169	0.00657	0	0.01812
0.00395	0.09527	0.00395	1.15902	0.00395	1.69177		528	0.835923	0.36008	528	6.77278	34.1635		3421.15	0.00662	0.00718	0.03761	0.02921		0.00395	2.12987	0.00395	1.66659	0.00395	3.08589	0.00395	3.36431		528	0.36094	0.79391	528	2.09976	4.87087	528	0.6481	2.57585	528	0.43185	0.81199	528	0.68615	1.59946		3421.12	0.00024	0.00827	0.000276885	0.01858
0.00501	0.09503	0.00501	1.15966	0.00501	1.69177		529	0.825432	0.35556	529	6.61256	33.3553		3420.44	0.00729	0.00319	0.02841	0.02478		0.00501	2.12777	0.00501	1.66371	0.00501	3.09544	0.00501	3.3588		529	0.3597	0.79118	529	2.09499	4.8598	529	0.64519	2.56429	529	0.43056	0.80957	529	0.68581	1.59868		3420.41	0	0.01033	0.00148	0.01848
0.00608	0.09495	0.00608	1.1603	0.00608	1.69462		530	0.814417	0.35082	530	6.45711	32.5712		3419.72	0.0092	0.000483598	0.01825	0.01949		0.00608	2.1266	0.00608	1.65915	0.00608	3.08626	0.00608	3.36523		530	0.35842	0.78835	530	2.09261	4.85427	530	0.64323	2.55652	530	0.42842	0.80553	530	0.68205	1.5899		3419.69	0.001	0.01292	0.00304	0.0176
0.00715	0.09478	0.00715	1.16096	0.00715	1.69519		531	0.804308	0.34646	531	6.30739	31.816		3419	0.01192	0	0.0091	0.01388		0.00715	2.12379	0.00715	1.65507	0.00715	3.09141	0.00715	3.36891		531	0.35756	0.78646	531	2.08879	4.84542	531	0.64047	2.54553	531	0.42722	0.80329	531	0.68734	1.60223		3418.97	0.0036	0.01585	0.00433	0.01578
0.00822	0.09462	0.00822	1.16163	0.00822	1.69614		532	0.79129	0.34085	532	6.16243	31.0848		3418.29	0.01474	0.00147	0.00276	0.00849		0.00822	2.12239	0.00822	1.65171	0.00822	3.10022	0.00822	3.36615		532	0.35632	0.78373	532	2.08307	4.83215	532	0.63913	2.54023	532	0.42632	0.80159	532	0.68414	1.59479		3418.26	0.00732	0.01857	0.00497	0.01317
0.00929	0.09454	0.00929	1.16229	0.00929	1.69823		533	0.781801	0.33677	533	6.01938	30.3632		3417.57	0.0169	0.00428	0.000368651	0.00394		0.00929	2.12029	0.00929	1.64643	0.00929	3.0892	0.00929	3.37075		533	0.35575	0.78248	533	2.07783	4.81998	533	0.63741	2.5334	533	0.42379	0.79683	533	0.68262	1.59123		3417.54	0.01155	0.02044	0.00489	0.01021
0.01036	0.09429	0.01036	1.16295	0.01036	1.70013		534	0.771978	0.33254	534	5.88205	29.6705		3416.86	0.01787	0.00724	0.0019	0.000863221		0.01036	2.11842	0.01036	1.64259	0.01036	3.09581	0.01036	3.37534		534	0.35298	0.77639	534	2.07497	4.81335	534	0.63508	2.52412	534	0.4235	0.7963	534	0.68319	1.59256		3416.83	0.01579	0.02112	0.00427	0.0074
0.01142	0.09413	0.01142	1.1636	0.01142	1.70184		535	0.761583	0.32806	535	5.7514	29.0114		3416.14	0.01744	0.00954	0.0063	0		0.01142	2.11678	0.01142	1.63995	0.01142	3.10426	0.01142	3.3735		535	0.35298	0.77639	535	2.0702	4.80229	535	0.63374	2.51881	535	0.42226	0.79397	535	0.68224	1.59034		3416.11	0.01965	0.02077	0.00337	0.00501
0.01249	0.09397	0.01249	1.16424	0.01249	1.70242		536	0.751904	0.32389	536	5.62026	28.3499		3415.43	0.01573	0.01089	0.01198	0.0012		0.01249	2.11491	0.01249	1.63515	0.01249	3.09361	0.01249	3.37718		536	0.35174	0.77366	536	2.06543	4.79122	536	0.63136	2.50933	536	0.41979	0.7893	536	0.68023	1.58567		3415.4	0.02261	0.01979	0.00234	0.00305
0.01356	0.0938	0.01356	1.16487	0.01356	1.70337		537	0.742844	0.31999	537	5.49533	27.7198		3414.71	0.01303	0.01134	0.01745	0.00538		0.01356	2.11281	0.01356	1.63155	0.01356	3.10022	0.01356	3.38269		537	0.35031	0.77052	537	2.06257	4.78459	537	0.62988	2.50346	537	0.41926	0.78832	537	0.67971	1.58445		3414.68	0.02411	0.01856	0.00129	0.00152
0.01463	0.09372	0.01463	1.16547	0.01463	1.70565		538	0.73469	0.31647	538	5.37183	27.0968		3414	0.00971	0.01101	0.02166	0.01193		0.01463	2.11047	0.01463	1.62819	0.01463	3.10903	0.01463	3.37534		538	0.34931	0.76831	538	2.05923	4.77684	538	0.62797	2.49588	538	0.4175	0.785	538	0.68262	1.59123		3413.97	0.02383	0.0173	0.000444994	0.000494217
0.0157	0.09356	0.0157	1.16606	0.0157	1.70603		539	0.725201	0.31239	539	5.25691	26.5171		3413.28	0.00626	0.0101	0.02414	0.01942		0.0157	2.1086	0.0157	1.62387	0.0157	3.09581	0.0157	3.38269		539	0.3474	0.76412	539	2.05446	4.76578	539	0.62554	2.48621	539	0.41592	0.78204	539	0.67604	1.57589		3413.25	0.02194	0.01618	2.96663e-05	9.32486e-06
0.01676	0.09348	0.01676	1.16663	0.01676	1.70565		540	0.717381	0.30902	540	5.14199	25.9374		3412.57	0.00319	0.00892	0.02475	0.02602		0.01676	2.10649	0.01676	1.61931	0.01676	3.10426	0.01676	3.38729		540	0.3465	0.76213	540	2.0516	4.75915	540	0.62392	2.47977	540	0.41502	0.78034	540	0.67795	1.58034		3412.54	0.01908	0.01552	0.000128554	0
0.01783	0.09323	0.01783	1.16718	0.01783	1.70793		541	0.709942	0.30581	541	5.03041	25.3746		3411.85	0.00098	0.0078	0.02362	0.03022		0.01783	2.10509	0.01783	1.61691	0.01783	3.11123	0.01783	3.38361		541	0.34554	0.76003	541	2.04779	4.7503	541	0.62211	2.47257	541	0.41506	0.78043	541	0.67132	1.56489		3411.82	0.01609	0.01564	0.000662547	9.32486e-05
0.0189	0.09307	0.0189	1.16772	0.0189	1.70831		542	0.700262	0.30164	542	4.92074	24.8214		3411.14	0	0.00703	0.02114	0.03127		0.0189	2.10322	0.0189	1.6126	0.0189	3.10096	0.0189	3.38545		542	0.34435	0.75741	542	2.04397	4.74145	542	0.6202	2.46499	542	0.41378	0.77801	542	0.67413	1.57144		3411.1	0.01362	0.01651	0.00152	0.000466243
0.01997	0.09282	0.01997	1.16824	0.01997	1.70926		543	0.693205	0.2986	543	4.81679	24.297		3410.42	0.0001	0.00688	0.01794	0.02927		0.01997	2.10088	0.01997	1.60852	0.01997	3.10792	0.01997	3.39556		543	0.34278	0.75395	543	2.04159	4.73592	543	0.61829	2.45741	543	0.41301	0.77657	543	0.67466	1.57267		3410.39	0.01185	0.01764	0.00268	0.00136
0.02104	0.09266	0.02104	1.16876	0.02104	1.71173		544	0.687721	0.29624	544	4.71332	23.7751		3409.7	0.00131	0.00755	0.01476	0.02497		0.02104	2.09948	0.02104	1.60492	0.02104	3.11527	0.02104	3.3882		544	0.34216	0.75258	544	2.0392	4.73039	544	0.61701	2.45229	544	0.41158	0.77388	544	0.66989	1.56155		3409.67	0.01047	0.01844	0.00417	0.00298
0.0221	0.0925	0.0221	1.16926	0.0221	1.71382		545	0.679996	0.29291	545	4.61461	23.2772		3408.99	0.00365	0.00926	0.01245	0.01954		0.0221	2.09784	0.0221	1.60036	0.0221	3.10609	0.0221	3.39096		545	0.34058	0.74912	545	2.03539	4.72154	545	0.61519	2.44509	545	0.4113	0.77334	545	0.66931	1.56022		3408.96	0.00898	0.01868	0.00595	0.00539
0.02317	0.09225	0.02317	1.16976	0.02317	1.71516		546	0.672319	0.28961	546	4.51781	22.7889		3408.27	0.00698	0.01221	0.01176	0.01444		0.02317	2.09598	0.02317	1.59676	0.02317	3.11196	0.02317	3.40015		546	0.33992	0.74765	546	2.03444	4.71933	546	0.61367	2.43902	546	0.40963	0.77021	546	0.66984	1.56144		3408.24	0.00699	0.01842	0.00782	0.00848
0.02424	0.09225	0.02424	1.17027	0.02424	1.71611		547	0.66488	0.2864	547	4.42292	22.3103		3407.56	0.01127	0.01652	0.01308	0.01108		0.02424	2.09387	0.02424	1.59484	0.02424	3.11968	0.02424	3.39464		547	0.33882	0.74524	547	2.03062	4.71048	547	0.61143	2.43011	547	0.40915	0.76931	547	0.66498	1.5501		3407.53	0.00453	0.01783	0.00938	0.01191
0.02531	0.09201	0.02531	1.17077	0.02531	1.71763		548	0.658729	0.28375	548	4.33041	21.8436		3406.84	0.01632	0.02209	0.01598	0.01035		0.02531	2.09247	0.02531	1.59052	0.02531	3.10903	0.02531	3.39739		548	0.33734	0.74199	548	2.02681	4.70163	548	0.61	2.42443	548	0.40729	0.76581	548	0.66822	1.55766		3406.81	0.00204	0.01697	0.0101	0.01517
0.02638	0.09184	0.02638	1.17129	0.02638	1.71858		549	0.650957	0.2804	549	4.24315	21.4035		3406.13	0.02148	0.02845	0.01956	0.01226		0.02638	2.09036	0.02638	1.58596	0.02638	3.11527	0.02638	3.40383		549	0.33581	0.73863	549	2.02251	4.69167	549	0.60828	2.41761	549	0.40686	0.76501	549	0.66135	1.54166		3406.1	0.00028	0.01582	0.00949	0.01751
0.02745	0.09168	0.02745	1.17182	0.02745	1.71763		550	0.64471	0.27771	550	4.15493	20.9585		3405.41	0.02591	0.03479	0.02285	0.01601		0.02745	2.08896	0.02745	1.58332	0.02745	3.12151	0.02745	3.40199		550	0.33519	0.73727	550	2.02013	4.68614	550	0.60647	2.4104	550	0.40653	0.76438	550	0.66674	1.55422		3405.38	0	0.0144	0.00743	0.0182
0.02851	0.09152	0.02851	1.17236	0.02851	1.72029		551	0.637128	0.27445	551	4.07053	20.5327		3404.7	0.02902	0.04032	0.02532	0.02044		0.02851	2.08756	0.02851	1.57924	0.02851	3.11527	0.02851	3.40107		551	0.33419	0.73507	551	2.01488	4.67397	551	0.60523	2.40548	551	0.40476	0.76106	551	0.66803	1.55722		3404.67	0.00097	0.0128	0.0044	0.01697
0.02958	0.09144	0.02958	1.17293	0.02958	1.72029		552	0.631406	0.27198	552	3.98804	20.1166		3403.98	0.03092	0.04437	0.02701	0.0243		0.02958	2.08569	0.02958	1.5754	0.02958	3.11747	0.02958	3.41118		552	0.33353	0.7336	552	2.00964	4.66181	552	0.60442	2.40226	552	0.40352	0.75873	552	0.65463	1.52598		3403.95	0.00371	0.01128	0.0015	0.01426
0.03065	0.09111	0.03065	1.17351	0.03065	1.72276		553	0.626018	0.26966	553	3.90746	19.7102		3403.27	0.03212	0.04651	0.02827	0.02649		0.03065	2.08382	0.03065	1.57276	0.03065	3.12481	0.03065	3.40566		553	0.33243	0.73119	553	2.00869	4.65959	553	0.60213	2.39316	553	0.40143	0.75479	553	0.66402	1.54788		3403.24	0.00775	0.01015	0	0.011
0.03172	0.09127	0.03172	1.1741	0.03172	1.7239		554	0.619819	0.26699	554	3.83069	19.3229		3402.55	0.03306	0.04657	0.02938	0.02629		0.03172	2.08242	0.03172	1.56844	0.03172	3.11711	0.03172	3.41026		554	0.33105	0.72815	554	2.0063	4.65406	554	0.60022	2.38558	554	0.40171	0.75532	554	0.66664	1.55399		3402.52	0.01246	0.00969	0.00047466	0.00814
0.03279	0.09103	0.03279	1.17471	0.03279	1.72466		555	0.612953	0.26403	555	3.75201	18.926		3401.83	0.03371	0.04467	0.03037	0.02352		0.03279	2.08101	0.03279	1.5646	0.03279	3.12335	0.03279	3.41394		555	0.33009	0.72605	555	2.00296	4.64632	555	0.59884	2.38008	555	0.40066	0.75335	555	0.65634	1.52998		3401.8	0.01719	0.00993	0.00316	0.00609
0.03385	0.09078	0.03385	1.17533	0.03385	1.72618		556	0.607088	0.26151	556	3.67857	18.5556		3401.12	0.0337	0.04126	0.03098	0.01867		0.03385	2.07821	0.03385	1.56148	0.03385	3.13106	0.03385	3.4121		556	0.32919	0.72406	556	2.00106	4.6419	556	0.59808	2.37705	556	0.39895	0.75012	556	0.66302	1.54555		3401.09	0.02146	0.0106	0.00702	0.00478
0.03492	0.09062	0.03492	1.17595	0.03492	1.72618		557	0.602462	0.25952	557	3.608	18.1996		3400.4	0.03274	0.03703	0.03086	0.0128		0.03492	2.07681	0.03492	1.5574	0.03492	3.11968	0.03492	3.41118		557	0.32766	0.7207	557	1.99677	4.63194	557	0.59655	2.37098	557	0.39675	0.746	557	0.66269	1.54477		3400.37	0.02495	0.01134	0.01051	0.004
0.03599	0.09054	0.03599	1.17657	0.03599	1.72733		558	0.596693	0.25703	558	3.53648	17.8389		3399.69	0.03076	0.03271	0.02999	0.00731		0.03599	2.0754	0.03599	1.55356	0.03599	3.12592	0.03599	3.42129		558	0.32742	0.72018	558	1.99486	4.62752	558	0.59579	2.36795	558	0.3957	0.74403	558	0.66178	1.54266		3399.66	0.02751	0.012	0.01239	0.0037
0.03706	0.09037	0.03706	1.17719	0.03706	1.72866		559	0.589254	0.25383	559	3.46686	17.4877		3398.97	0.02788	0.0288	0.02869	0.0036		0.03706	2.07283	0.03706	1.55044	0.03706	3.13547	0.03706	3.41669		559	0.32547	0.71588	559	1.99057	4.61756	559	0.59402	2.36094	559	0.39518	0.74304	559	0.66202	1.54321		3398.94	0.02902	0.01283	0.01226	0.004
0.03813	0.09029	0.03813	1.17778	0.03813	1.72828		560	0.584438	0.25175	560	3.39867	17.1437		3398.26	0.02419	0.02528	0.02753	0.00251		0.03813	2.07236	0.03813	1.5466	0.03813	3.12445	0.03813	3.41669		560	0.32466	0.71409	560	1.98675	4.60871	560	0.59231	2.35412	560	0.39375	0.74035	560	0.65844	1.53488		3398.23	0.02943	0.01439	0.01062	0.00477
0.03919	0.09005	0.03919	1.17837	0.03919	1.72447		561	0.580432	0.25003	561	3.3343	16.819		3397.54	0.01974	0.0216	0.02706	0.00415		0.03919	2.06979	0.03919	1.54276	0.03919	3.13032	0.03919	3.42588		561	0.32384	0.71231	561	1.98294	4.59986	561	0.59078	2.34805	561	0.39275	0.73847	561	0.66107	1.54099		3397.51	0.02884	0.01707	0.00842	0.00558
0.04026	0.08997	0.04026	1.17893	0.04026	1.73056		562	0.575998	0.24812	562	3.27088	16.4991		3396.83	0.01464	0.01715	0.0275	0.00799		0.04026	2.06839	0.04026	1.53965	0.04026	3.13914	0.04026	3.42404		562	0.32265	0.70969	562	1.97912	4.59101	562	0.58916	2.34161	562	0.39194	0.73694	562	0.6593	1.53688		3396.8	0.02747	0.02068	0.00669	0.00591
0.04133	0.08988	0.04133	1.17947	0.04133	1.7317		563	0.565746	0.2437	563	3.20841	16.184		3396.11	0.00922	0.01183	0.0286	0.01311		0.04133	2.06746	0.04133	1.53581	0.04133	3.12629	0.04133	3.42404		563	0.32132	0.70675	563	1.97578	4.58327	563	0.58778	2.33611	563	0.39156	0.73623	563	0.6593	1.53688		3396.08	0.0255	0.02426	0.00627	0.0055
0.0424	0.08997	0.0424	1.17999	0.0424	1.73284		564	0.56565	0.24366	564	3.14547	15.8665		3395.4	0.00426	0.00634	0.03	0.01855		0.0424	2.06559	0.0424	1.53245	0.0424	3.13253	0.0424	3.43139		564	0.3206	0.70518	564	1.97531	4.58217	564	0.58682	2.33232	564	0.39098	0.73515	564	0.6553	1.52754		3395.37	0.02296	0.02656	0.00741	0.00442
0.04347	0.08956	0.04347	1.18048	0.04347	1.7336		565	0.560023	0.24123	565	3.08729	15.573		3394.68	0.00085	0.00198	0.03148	0.02347		0.04347	2.06325	0.04347	1.52933	0.04347	3.1406	0.04347	3.43048		565	0.31994	0.70371	565	1.97149	4.57332	565	0.58491	2.32474	565	0.3896	0.73255	565	0.65592	1.52898		3394.65	0.01986	0.02664	0.0097	0.00295
0.04453	0.0894	0.04453	1.18096	0.04453	1.73417		566	0.556304	0.23963	566	3.02959	15.282		3393.96	0	0	0.03312	0.02737		0.04453	2.06231	0.04453	1.52549	0.04453	3.12996	0.04453	3.42864		566	0.31884	0.7013	566	1.96911	4.56779	566	0.58391	2.32076	566	0.3886	0.73067	566	0.66455	1.5491		3393.93	0.01652	0.02432	0.01227	0.00152
0.0456	0.08899	0.0456	1.18142	0.0456	1.73455		567	0.550725	0.23723	567	2.97333	14.9982		3393.25	0.00184	9.67197e-05	0.03524	0.02995		0.0456	2.06044	0.0456	1.52141	0.0456	3.13656	0.0456	3.43967		567	0.31793	0.6993	567	1.96482	4.55783	567	0.58253	2.31527	567	0.38531	0.72448	567	0.6562	1.52965		3393.22	0.01356	0.02013	0.01424	0.000522192
0.04667	0.08907	0.04667	1.18188	0.04667	1.7336		568	0.544955	0.23474	568	2.91754	14.7168		3392.53	0.00628	0.00282	0.0379	0.03105		0.04667	2.05764	0.04667	1.51877	0.04667	3.14354	0.04667	3.43232		568	0.31679	0.69679	568	1.96291	4.55341	568	0.58072	2.30806	568	0.38512	0.72412	568	0.65911	1.53643		3392.5	0.01157	0.01496	0.01507	0.000111898
0.04774	0.08907	0.04774	1.18235	0.04774	1.7355		569	0.53909	0.23222	569	2.86413	14.4474		3391.82	0.0123	0.00718	0.04074	0.0305		0.04774	2.0574	0.04774	1.51517	0.04774	3.13547	0.04774	3.43599		569	0.31665	0.69647	569	1.95814	4.54234	569	0.58019	2.30598	569	0.38383	0.7217	569	0.67828	1.58112		3391.79	0.01073	0.00982	0.01465	8.39237e-05
0.04881	0.08891	0.04881	1.18281	0.04881	1.73113		570	0.536468	0.23109	570	2.8112	14.1804		3391.1	0.0185	0.01193	0.04294	0.02826		0.04881	2.0553	0.04881	1.51133	0.04881	3.13914	0.04881	3.43967		570	0.31512	0.69311	570	1.96148	4.55009	570	0.57924	2.30219	570	0.38302	0.72018	570	0.66469	1.54944		3391.07	0.01074	0.00548	0.01316	8.39237e-05
0.04988	0.08874	0.04988	1.18328	0.04988	1.73436		571	0.531795	0.22907	571	2.7597	13.9206		3390.39	0.0235	0.01597	0.04347	0.02451		0.04988	2.05366	0.04988	1.50869	0.04988	3.14684	0.04988	3.43875		571	0.3135	0.68955	571	1.95242	4.52907	571	0.57676	2.29233	571	0.38149	0.71731	571	0.65763	1.53299		3390.36	0.01103	0.00238	0.01105	0
0.05094	0.08874	0.05094	1.18377	0.05094	1.73683		572	0.527408	0.22719	572	2.71011	13.6704		3389.67	0.02644	0.01866	0.04161	0.01968		0.05094	2.05203	0.05094	1.50533	0.05094	3.1384	0.05094	3.43783		572	0.31312	0.68871	572	1.94908	4.52133	572	0.57576	2.28835	572	0.38126	0.71686	572	0.66197	1.5431		3389.64	0.01102	0.000606669	0.00885	0
0.05201	0.0885	0.05201	1.18426	0.05201	1.73436		573	0.521352	0.22458	573	2.66052	13.4203		3388.96	0.02738	0.01992	0.03732	0.01449		0.05201	2.05109	0.05201	1.50149	0.05201	3.14317	0.05201	3.4461		573	0.31226	0.68682	573	1.94765	4.51801	573	0.57457	2.28362	573	0.37997	0.71444	573	0.66884	1.55911		3388.93	0.01058	0	0.00717	0.000755313
0.05308	0.08842	0.05308	1.18478	0.05308	1.73702		574	0.515534	0.22207	574	2.61236	13.1774		3388.24	0.02721	0.02025	0.03116	0.00975		0.05308	2.04852	0.05308	1.49861	0.05308	3.15051	0.05308	3.44518		574	0.31111	0.6843	574	1.94574	4.51359	574	0.57314	2.27793	574	0.37902	0.71265	574	0.66908	1.55966		3388.21	0.01011	1.06433e-05	0.00639	0.00263
0.05415	0.08817	0.05415	1.1853	0.05415	1.73607		575	0.513055	0.221	575	2.56611	12.9441		3387.53	0.02686	0.02033	0.02388	0.00607		0.05415	2.04735	0.05415	1.49501	0.05415	3.14538	0.05415	3.44426		575	0.3104	0.68273	575	1.94098	4.50252	575	0.57185	2.27281	575	0.37859	0.71184	575	0.66183	1.54277		3387.5	0.01026	0.000670529	0.00656	0.00539
0.05522	0.08809	0.05522	1.18584	0.05522	1.73816		576	0.509002	0.21926	576	2.52081	12.7156		3386.81	0.02667	0.02056	0.01622	0.00373		0.05522	2.04548	0.05522	1.49069	0.05522	3.14281	0.05522	3.45161		576	0.30854	0.67864	576	1.93907	4.4981	576	0.57037	2.26694	576	0.37697	0.70879	576	0.66164	1.54232		3386.78	0.01122	0.00169	0.00745	0.00834
0.05628	0.08801	0.05628	1.18638	0.05628	1.73816		577	0.506904	0.21835	577	2.47408	12.4799		3386.1	0.02636	0.02095	0.00906	0.00269		0.05628	2.04384	0.05628	1.48829	0.05628	3.15236	0.05628	3.44978		577	0.30768	0.67675	577	1.93335	4.48483	577	0.56927	2.26258	577	0.37763	0.71005	577	0.66059	1.53988		3386.07	0.01238	0.00271	0.00872	0.01061
0.05735	0.08784	0.05735	1.18693	0.05735	1.73702		578	0.503423	0.21685	578	2.42973	12.2561		3385.38	0.02557	0.02124	0.00338	0.00282		0.05735	2.04314	0.05735	1.48493	0.05735	3.14575	0.05735	3.44886		578	0.30654	0.67424	578	1.93192	4.48151	578	0.56765	2.25614	578	0.37549	0.70601	578	0.65873	1.53554		3385.35	0.01261	0.00338	0.01004	0.0117
0.05842	0.0876	0.05842	1.18748	0.05842	1.73968		579	0.498082	0.21455	579	2.38777	12.0445		3384.66	0.02426	0.02108	0.000173483	0.00376		0.05842	2.04127	0.05842	1.48085	0.05842	3.14464	0.05842	3.45529		579	0.30606	0.67319	579	1.92858	4.47376	579	0.56641	2.25121	579	0.37439	0.70395	579	0.65711	1.53176		3384.63	0.01118	0.00363	0.0111	0.01158
0.05949	0.08768	0.05949	1.18803	0.05949	1.73949		580	0.497462	0.21429	580	2.34533	11.8304		3383.95	0.02271	0.02015	0	0.00502		0.05949	2.03964	0.05949	1.47845	0.05949	3.15602	0.05949	3.45713		580	0.30544	0.67182	580	1.92619	4.46823	580	0.56536	2.24704	580	0.37372	0.70269	580	0.64743	1.5092		3383.92	0.00837	0.0038	0.01158	0.01057
0.06056	0.08752	0.06056	1.18858	0.06056	1.73968		581	0.493695	0.21266	581	2.30623	11.6332		3383.23	0.02119	0.01829	0.00198	0.00604		0.06056	2.03777	0.06056	1.47485	0.06056	3.14832	0.06056	3.45345		581	0.30501	0.67088	581	1.92476	4.46492	581	0.56412	2.24211	581	0.37315	0.70162	581	0.65406	1.52465		3383.2	0.00527	0.00433	0.01127	0.00901
0.06162	0.08735	0.06162	1.18915	0.06162	1.73968		582	0.488927	0.21061	582	2.26665	11.4335		3382.52	0.01989	0.01579	0.00586	0.00655		0.06162	2.0366	0.06162	1.47101	0.06162	3.14868	0.06162	3.46356		582	0.30363	0.66784	582	1.92524	4.46602	582	0.56236	2.2351	582	0.37139	0.6983	582	0.65544	1.52787		3382.49	0.00292	0.00522	0.01015	0.0072
0.06269	0.08735	0.06269	1.18971	0.06269	1.73892		583	0.481297	0.20732	583	2.22565	11.2267		3381.8	0.01885	0.01341	0.01037	0.00679		0.06269	2.03473	0.06269	1.46885	0.06269	3.1608	0.06269	3.45804		583	0.30286	0.66616	583	1.92047	4.45496	583	0.56169	2.23244	583	0.37077	0.69714	583	0.64442	1.5022		3381.77	0.00171	0.00596	0.00846	0.0054
0.06376	0.08719	0.06376	1.19026	0.06376	1.73987		584	0.47939	0.2065	584	2.18798	11.0367		3381.09	0.01806	0.01194	0.01453	0.00752		0.06376	2.03333	0.06376	1.46501	0.06376	3.15345	0.06376	3.45988		584	0.30167	0.66354	584	1.91666	4.44611	584	0.56031	2.22695	584	0.36905	0.69391	584	0.65687	1.53121		3381.06	0.00148	0.00601	0.00657	0.00391
0.06483	0.08711	0.06483	1.19083	0.06483	1.74026		585	0.474574	0.20443	585	2.15078	10.8491		3380.37	0.01743	0.01188	0.01796	0.00954		0.06483	2.03192	0.06483	1.46093	0.06483	3.15125	0.06483	3.4654		585	0.30019	0.66029	585	1.91332	4.43837	585	0.55888	2.22126	585	0.36781	0.69158	585	0.65019	1.51565		3380.34	0.00178	0.00531	0.00468	0.0029
0.0659	0.08695	0.0659	1.19139	0.0659	1.74026		586	0.472714	0.20363	586	2.11264	10.6567		3379.66	0.01679	0.01311	0.02074	0.01298		0.0659	2.03029	0.0659	1.4583	0.0659	3.16667	0.0659	3.46632		586	0.29957	0.65892	586	1.9076	4.4251	586	0.55793	2.21747	586	0.36638	0.68889	586	0.65396	1.52443		3379.63	0.00216	0.00426	0.00291	0.0024
0.06697	0.08695	0.06697	1.19196	0.06697	1.73987		587	0.468947	0.202	587	2.07687	10.4762		3378.94	0.01587	0.01499	0.02305	0.01707		0.06697	2.02958	0.06697	1.45518	0.06697	3.15529	0.06697	3.46356		587	0.29852	0.65662	587	1.90521	4.41956	587	0.55697	2.21368	587	0.36457	0.68548	587	0.65153	1.51876		3378.91	0.00231	0.00335	0.00139	0.00228
0.06803	0.0867	0.06803	1.19254	0.06803	1.74064		588	0.478532	0.20613	588	2.04206	10.3006		3378.23	0.01438	0.01673	0.02488	0.02066		0.06803	2.02771	0.06803	1.4511	0.06803	3.15271	0.06803	3.47183		588	0.29857	0.65672	588	1.90235	4.41293	588	0.55602	2.20989	588	0.36495	0.6862	588	0.64633	1.50664		3378.2	0.00225	0.00275	0.000385661	0.00239
0.0691	0.08662	0.0691	1.1931	0.0691	1.74045		589	0.471379	0.20305	589	2.00678	10.1227		3377.51	0.01204	0.01765	0.02613	0.023		0.0691	2.02631	0.0691	1.4487	0.0691	3.16998	0.0691	3.46999		589	0.29757	0.65452	589	1.89901	4.40518	589	0.55573	2.20875	589	0.36376	0.68396	589	0.65058	1.51653		3377.48	0.00229	0.0022	6.92213e-05	0.00256
0.07017	0.08646	0.07017	1.19368	0.07017	1.73398		590	0.466659	0.20102	590	1.97435	9.95909		3376.79	0.00888	0.01753	0.02681	0.02408		0.07017	2.02444	0.07017	1.44558	0.07017	3.1586	0.07017	3.46723		590	0.29609	0.65127	590	1.89711	4.40076	590	0.5544	2.20345	590	0.36233	0.68127	590	0.65062	1.51665		3376.76	0.0029	0.00144	0.000385661	0.00269
0.07124	0.08646	0.07124	1.19425	0.07124	1.74159		591	0.461747	0.1989	591	1.94098	9.79077		3376.08	0.00532	0.01672	0.02707	0.02417		0.07124	2.02374	0.07124	1.44174	0.07124	3.15529	0.07124	3.47551		591	0.29533	0.64959	591	1.89472	4.39523	591	0.55349	2.19985	591	0.36218	0.681	591	0.65215	1.5202		3376.05	0.00442	0.000521522	0.000959209	0.0027
0.07231	0.08629	0.07231	1.1948	0.07231	1.74349		592	0.458505	0.1975	592	1.90903	9.6296		3375.36	0.00215	0.0159	0.02702	0.02337		0.07231	2.02234	0.07231	1.4391	0.07231	3.17071	0.07231	3.47459		592	0.29442	0.6476	592	1.89234	4.3897	592	0.55154	2.19208	592	0.35999	0.67687	592	0.65401	1.52454		3375.33	0.00696	0	0.00126	0.00247
0.07337	0.08613	0.07337	1.19536	0.07337	1.74159		593	0.456502	0.19664	593	1.87708	9.46844		3374.65	0.00019	0.01563	0.02654	0.02161		0.07337	2.02	0.07337	1.43598	0.07337	3.16226	0.07337	3.47367		593	0.29423	0.64718	593	1.88948	4.38306	593	0.55006	2.1862	593	0.36042	0.67768	593	0.65067	1.51676		3374.62	0.01029	0.000298013	0.00101	0.00186
0.07444	0.08605	0.07444	1.19591	0.07444	1.74235		594	0.453355	0.19529	594	1.84608	9.31207		3373.93	0	0.01602	0.02553	0.01898		0.07444	2.0186	0.07444	1.43214	0.07444	3.15713	0.07444	3.47918		594	0.29275	0.64392	594	1.88757	4.37864	594	0.54968	2.18469	594	0.35908	0.67517	594	0.6552	1.52732		3373.9	0.01373	0.00232	0.00039555	0.000932486
0.07551	0.08597	0.07551	1.19645	0.07551	1.7433		595	0.449731	0.19373	595	1.81652	9.16296		3373.22	0.00145	0.0167	0.02437	0.01607		0.07551	2.01649	0.07551	1.42974	0.07551	3.17217	0.07551	3.48286		595	0.29209	0.64246	595	1.88423	4.37089	595	0.54805	2.17824	595	0.35837	0.67382	595	0.65253	1.52109		3373.19	0.01633	0.00591	0	0.000102573
0.07658	0.08597	0.07658	1.19699	0.07658	1.7433		596	0.447585	0.1928	596	1.78791	9.01864		3372.5	0.00468	0.01722	0.02388	0.01354		0.07658	2.01579	0.07658	1.42662	0.07658	3.16373	0.07658	3.47551		596	0.29061	0.6392	596	1.88232	4.36647	596	0.5472	2.17483	596	0.35756	0.6723	596	0.64929	1.51353		3372.47	0.01725	0.01014	8.89988e-05	0
0.07765	0.08572	0.07765	1.19752	0.07765	1.74311		597	0.442006	0.1904	597	1.75739	8.86469		3371.79	0.00932	0.0174	0.02482	0.01167		0.07765	2.01416	0.07765	1.42254	0.07765	3.16263	0.07765	3.48745		597	0.29023	0.63837	597	1.88042	4.36205	597	0.54672	2.17294	597	0.35694	0.67113	597	0.64957	1.5142		3371.76	0.01622	0.01386	0.00127	0.00063409
0.07871	0.08564	0.07871	1.19805	0.07871	1.7433		598	0.441625	0.19023	598	1.72925	8.72275		3371.07	0.01481	0.01758	0.02738	0.01025		0.07871	2.01252	0.07871	1.4199	0.07871	3.17438	0.07871	3.48653		598	0.28885	0.63532	598	1.87708	4.3543	598	0.5451	2.16649	598	0.35613	0.66961	598	0.651	1.51754		3371.04	0.01367	0.01617	0.00331	0.0025
0.07978	0.08556	0.07978	1.19858	0.07978	1.74444		599	0.437047	0.18826	599	1.70208	8.5857		3370.36	0.02046	0.01825	0.03088	0.00896		0.07978	2.01182	0.07978	1.41726	0.07978	3.17034	0.07978	3.48286		599	0.28765	0.6327	599	1.87469	4.34876	599	0.54376	2.16119	599	0.35665	0.6706	599	0.64366	1.50042		3370.33	0.01035	0.01682	0.00557	0.00511
0.08085	0.08556	0.08085	1.1991	0.08085	1.74311		600	0.432374	0.18625	600	1.6749	8.44859		3369.64	0.02545	0.01955	0.03417	0.00761		0.08085	2.01018	0.08085	1.41318	0.08085	3.16484	0.08085	3.49021		600	0.28756	0.63249	600	1.87326	4.34544	600	0.54286	2.15758	600	0.35608	0.66952	600	0.64891	1.51264		3369.61	0.00697	0.01604	0.00728	0.00777
0.08192	0.08539	0.08192	1.19964	0.08192	1.74463		601	0.430991	0.18565	601	1.64724	8.30907		3368.93	0.02889	0.02107	0.03611	0.00614		0.08192	2.00855	0.08192	1.41078	0.08192	3.17732	0.08192	3.49205		601	0.28618	0.62945	601	1.8704	4.33881	601	0.54138	2.15171	601	0.35494	0.66737	601	0.65005	1.51531		3368.9	0.004	0.01439	0.00803	0.00984
0.08299	0.08515	0.08299	1.20018	0.08299	1.74558		602	0.430228	0.18532	602	1.62149	8.17918		3368.21	0.03018	0.02205	0.03614	0.00458		0.08299	2.00691	0.08299	1.40814	0.08299	3.17328	0.08299	3.4847		602	0.28584	0.62872	602	1.86897	4.33549	602	0.54062	2.14868	602	0.35479	0.6671	602	0.65224	1.52043		3368.18	0.00175	0.01242	0.00786	0.01105
0.08406	0.08523	0.08406	1.20073	0.08406	1.74577		603	0.427796	0.18428	603	1.59574	8.04929		3367.49	0.02929	0.02189	0.03451	0.003		0.08406	2.00597	0.08406	1.40406	0.08406	3.16667	0.08406	3.49205		603	0.28479	0.62641	603	1.86611	4.32885	603	0.53909	2.14261	603	0.35246	0.66271	603	0.64728	1.50887		3367.46	0.00037	0.01055	0.00705	0.01141
0.08512	0.08515	0.08512	1.20128	0.08512	1.74653		604	0.426365	0.18366	604	1.57047	7.92182		3366.78	0.02678	0.02033	0.03208	0.00157		0.08512	2.00364	0.08512	1.40166	0.08512	3.18026	0.08512	3.49572		604	0.28398	0.62463	604	1.8642	4.32443	604	0.53799	2.13825	604	0.3516	0.66109	604	0.64662	1.50731		3366.75	0	0.00913	0.00578	0.01108
0.08619	0.0849	0.08619	1.20186	0.08619	1.7471		605	0.426175	0.18358	605	1.54663	7.80157		3366.06	0.02347	0.01753	0.02959	0.000512241		0.08619	2.00293	0.08619	1.39854	0.08619	3.17402	0.08619	3.49021		605	0.28308	0.62263	605	1.86229	4.32	605	0.53742	2.13598	605	0.35107	0.66011	605	0.64571	1.5052		3366.03	0.0006	0.00854	0.00415	0.01029
0.08726	0.08458	0.08726	1.20245	0.08726	1.74786		606	0.42298	0.1822	606	1.52183	7.67647		3365.35	0.02007	0.01377	0.02715	0		0.08726	2.00153	0.08726	1.3947	0.08726	3.16924	0.08726	3.50032		606	0.28255	0.62148	606	1.85991	4.31447	606	0.53637	2.13181	606	0.34998	0.65804	606	0.64433	1.50197		3365.32	0.00254	0.009	0.0024	0.00932
0.08833	0.08474	0.08833	1.20305	0.08833	1.74805		607	0.419261	0.1806	607	1.49799	7.55622		3364.63	0.01702	0.00948	0.02434	0.000123317		0.08833	1.99966	0.08833	1.39254	0.08833	3.18099	0.08833	3.4994		607	0.28103	0.61812	607	1.85657	4.30673	607	0.53566	2.12897	607	0.34874	0.65571	607	0.64113	1.49453		3364.6	0.00575	0.01041	0.00087021	0.00835
0.0894	0.08482	0.0894	1.20367	0.0894	1.749		608	0.415064	0.17879	608	1.4751	7.44076		3363.92	0.01457	0.0052	0.02098	0.00126		0.0894	1.99873	0.0894	1.38966	0.0894	3.17806	0.0894	3.49756		608	0.28074	0.61749	608	1.85371	4.30009	608	0.53432	2.12366	608	0.34821	0.65473	608	0.65286	1.52187		3363.89	0.0098	0.01209	0	0.0075
0.09046	0.08442	0.09046	1.20431	0.09046	1.74938		609	0.413348	0.17805	609	1.45269	7.32771		3363.2	0.01289	0.00175	0.01752	0.00356		0.09046	1.99732	0.09046	1.38582	0.09046	3.16961	0.09046	3.50032		609	0.27974	0.61529	609	1.85228	4.29677	609	0.53346	2.12025	609	0.34835	0.655	609	0.64175	1.49597		3363.17	0.01408	0.01324	7.911e-05	0.00694
0.09153	0.08433	0.09153	1.20496	0.09153	1.749		610	0.411345	0.17719	610	1.43028	7.21467		3362.49	0.01201	0	0.01475	0.00674		0.09153	1.99569	0.09153	1.38367	0.09153	3.18539	0.09153	3.50583		610	0.27831	0.61215	610	1.85037	4.29235	610	0.53251	2.11646	610	0.34812	0.65455	610	0.64171	1.49586		3362.46	0.01793	0.0134	0.0013	0.00691
0.0926	0.08409	0.0926	1.20562	0.0926	1.74919		611	0.408913	0.17614	611	1.40834	7.104		3361.77	0.01164	0.000183767	0.01315	0.01003		0.0926	1.99382	0.0926	1.38078	0.0926	3.18026	0.0926	3.49848		611	0.27826	0.61204	611	1.84989	4.29124	611	0.53103	2.11058	611	0.34778	0.65392	611	0.64671	1.50753		3361.74	0.02076	0.01271	0.00413	0.00763
0.09367	0.08384	0.09367	1.20628	0.09367	1.75071		612	0.407769	0.17565	612	1.38689	6.9958		3361.06	0.0112	0.00254	0.01265	0.01233		0.09367	1.99265	0.09367	1.37695	0.09367	3.17402	0.09367	3.50675		612	0.27697	0.60921	612	1.84656	4.2835	612	0.53089	2.11002	612	0.34673	0.65195	612	0.63884	1.48919		3361.03	0.02205	0.01168	0.00818	0.00895
0.09474	0.0845	0.09474	1.20696	0.09474	1.75071		613	0.40672	0.1752	613	1.36543	6.88755		3360.34	0.01012	0.00608	0.01282	0.01279		0.09474	1.99101	0.09474	1.37431	0.09474	3.1876	0.09474	3.50767		613	0.27592	0.6069	613	1.84465	4.27907	613	0.53017	2.10717	613	0.34535	0.64935	613	0.63884	1.48919		3360.31	0.02152	0.01075	0.0126	0.01033
0.0958	0.08327	0.0958	1.20762	0.0958	1.7471		614	0.404049	0.17405	614	1.34635	6.79131		3359.62	0.00819	0.00939	0.01317	0.01122		0.0958	1.98984	0.0958	1.37191	0.0958	3.18283	0.0958	3.50583		614	0.27559	0.60617	614	1.8437	4.27686	614	0.52889	2.10206	614	0.34406	0.64693	614	0.63851	1.48841		3359.59	0.01933	0.0099	0.01644	0.01108
0.09687	0.08393	0.09687	1.20827	0.09687	1.7509		615	0.400473	0.17251	615	1.32633	6.69032		3358.91	0.00567	0.01134	0.01342	0.0084		0.09687	1.98914	0.09687	1.36807	0.09687	3.17695	0.09687	3.50951		615	0.27444	0.60365	615	1.83988	4.26801	615	0.52812	2.09902	615	0.3433	0.64549	615	0.64361	1.50031		3358.88	0.01613	0.00879	0.01904	0.01079
0.09794	0.08393	0.09794	1.20891	0.09794	1.75128		616	0.400139	0.17236	616	1.3063	6.58929		3358.19	0.00307	0.01149	0.01334	0.00578		0.09794	1.98704	0.09794	1.36519	0.09794	3.18907	0.09794	3.51594		616	0.27344	0.60145	616	1.83845	4.2647	616	0.52688	2.0941	616	0.34316	0.64522	616	0.63565	1.48174		3358.16	0.0127	0.00715	0.02016	0.00944
0.09901	0.08311	0.09901	1.20952	0.09901	1.75147		617	0.397374	0.17117	617	1.28675	6.49067		3357.48	0.00098	0.0101	0.01276	0.00468		0.09901	1.98657	0.09901	1.36279	0.09901	3.18539	0.09901	3.50951		617	0.27244	0.59925	617	1.83559	4.25806	617	0.52622	2.09144	617	0.34206	0.64316	617	0.63484	1.47985		3357.45	0.00958	0.00508	0.01981	0.00726
0.10008	0.08409	0.10008	1.21013	0.10008	1.75204		618	0.395609	0.17041	618	1.26672	6.38964		3356.76	0	0.00777	0.01166	0.00564		0.10008	1.98517	0.10008	1.35919	0.10008	3.17915	0.10008	3.5141		618	0.27244	0.59925	618	1.83464	4.25585	618	0.52526	2.08765	618	0.34311	0.64513	618	0.63222	1.47374		3356.73	0.00685	0.00296	0.01805	0.00467
0.10115	0.0845	0.10115	1.21072	0.10115	1.75185		619	0.393273	0.16941	619	1.24813	6.29586		3356.05	0.00028	0.00517	0.01031	0.00818		0.10115	1.98377	0.10115	1.35679	0.10115	3.19348	0.10115	3.5187		619	0.27177	0.59778	619	1.83416	4.25474	619	0.52436	2.08405	619	0.34182	0.64271	619	0.63527	1.48085		3356.02	0.00434	0.00121	0.01514	0.00215
0.10221	0.08319	0.10221	1.21129	0.10221	1.75109		620	0.392653	0.16914	620	1.23048	6.20683		3355.33	0.00267	0.00291	0.00945	0.01113		0.10221	1.98213	0.10221	1.35415	0.10221	3.1865	0.10221	3.51318		620	0.27063	0.59526	620	1.83034	4.24589	620	0.52359	2.08102	620	0.34106	0.64128	620	0.63079	1.47041		3355.3	0.00207	0.000138363	0.01171	0.000363669
0.10328	0.08319	0.10328	1.21184	0.10328	1.75338		621	0.389029	0.16758	621	1.21236	6.11543		3354.62	0.00713	0.00144	0.00995	0.01338		0.10328	1.9819	0.10328	1.35055	0.10328	3.18319	0.10328	3.52146		621	0.26853	0.59064	621	1.82748	4.23925	621	0.52221	2.07552	621	0.34025	0.63975	621	0.62931	1.46696		3354.59	0.00045	0	0.00871	0
0.10435	0.08311	0.10435	1.21239	0.10435	1.75376		622	0.385596	0.1661	622	1.19472	6.02645		3353.9	0.01312	0.00103	0.01233	0.01441		0.10435	1.98003	0.10435	1.34815	0.10435	3.19274	0.10435	3.51962		622	0.26839	0.59033	622	1.82558	4.23483	622	0.52164	2.07325	622	0.33958	0.6385	622	0.6367	1.48419		3353.87	0	0.000596026	0.0071	0.000904511
0.10542	0.08433	0.10542	1.21293	0.10542	1.75223		623	0.385071	0.16587	623	1.17612	5.93263		3353.19	0.01978	0.00166	0.01609	0.01416		0.10542	1.97886	0.10542	1.34551	0.10542	3.1887	0.10542	3.51778		623	0.26872	0.59107	623	1.82367	4.23041	623	0.52064	2.06927	623	0.33848	0.63644	623	0.63193	1.47307		3353.16	0.00054	0.00203	0.00725	0.00372
0.10649	0.08286	0.10649	1.21347	0.10649	1.75433		624	0.383021	0.16499	624	1.15793	5.84087		3352.47	0.02608	0.00298	0.01978	0.01277		0.10649	1.97862	0.10649	1.34239	0.10649	3.1843	0.10649	3.52237		624	0.26763	0.58865	624	1.82176	4.22598	624	0.51983	2.06605	624	0.33844	0.63635	624	0.62826	1.46451		3352.44	0.0022	0.00394	0.00889	0.00789
0.10755	0.08278	0.10755	1.21401	0.10755	1.75509		625	0.382592	0.1648	625	1.14124	5.75669		3351.76	0.03105	0.00428	0.02175	0.01039		0.10755	1.97652	0.10755	1.33951	0.10755	3.19678	0.10755	3.52881		625	0.26696	0.58718	625	1.81938	4.22045	625	0.51959	2.0651	625	0.33767	0.63491	625	0.62936	1.46707		3351.73	0.0044	0.00594	0.01138	0.01247
0.10862	0.0827	0.10862	1.21455	0.10862	1.75471		626	0.379969	0.16367	626	1.12355	5.66745		3351.04	0.03379	0.00494	0.02124	0.00737		0.10862	1.97558	0.10862	1.33735	0.10862	3.19348	0.10862	3.52053		626	0.26624	0.58561	626	1.81652	4.21381	626	0.51854	2.06093	626	0.33615	0.63204	626	0.62683	1.46118		3351.01	0.0066	0.00768	0.01407	0.01661
0.10969	0.08262	0.10969	1.2151	0.10969	1.75509		627	0.378539	0.16306	627	1.10777	5.58786		3350.32	0.03369	0.00459	0.01879	0.00434		0.10969	1.97371	0.10969	1.33351	0.10969	3.18796	0.10969	3.52881		627	0.266	0.58509	627	1.81604	4.21271	627	0.51735	2.05619	627	0.33691	0.63348	627	0.62626	1.45985		3350.29	0.00851	0.00877	0.01644	0.01974
0.11076	0.08262	0.11076	1.21566	0.11076	1.75604		628	0.376059	0.16199	628	1.09189	5.50775		3349.61	0.03058	0.00339	0.01569	0.00194		0.11076	1.97278	0.11076	1.33135	0.11076	3.19972	0.11076	3.53064		628	0.26472	0.58225	628	1.81365	4.20718	628	0.51687	2.0543	628	0.33505	0.62998	628	0.62635	1.46007		3349.58	0.01017	0.00873	0.018	0.02161
0.11183	0.08246	0.11183	1.21621	0.11183	1.75623		629	0.373532	0.1609	629	1.07639	5.42957		3348.89	0.0249	0.0018	0.01322	0.000474297		0.11183	1.97044	0.11183	1.32871	0.11183	3.19457	0.11183	3.52697		629	0.26376	0.58016	629	1.81127	4.20165	629	0.51501	2.04691	629	0.33491	0.62971	629	0.62564	1.4584		3348.86	0.01185	0.00746	0.01839	0.02217
0.11289	0.08246	0.11289	1.21677	0.11289	1.75813		630	0.371624	0.16008	630	1.06132	5.35355		3348.18	0.01774	0.000464254	0.01206	0		0.11289	1.96974	0.11289	1.32559	0.11289	3.19127	0.11289	3.53064		630	0.26348	0.57953	630	1.80889	4.19612	630	0.51425	2.04387	630	0.33353	0.62711	630	0.62664	1.46074		3348.15	0.01392	0.00551	0.01745	0.02156
0.11396	0.08229	0.11396	1.21734	0.11396	1.75794		631	0.370862	0.15975	631	1.04659	5.27925		3347.46	0.0105	0	0.01233	0.000265606		0.11396	1.96764	0.11396	1.32271	0.11396	3.19935	0.11396	3.53708		631	0.26262	0.57764	631	1.80746	4.1928	631	0.51363	2.04141	631	0.33176	0.6238	631	0.62673	1.46096		3347.43	0.01662	0.00383	0.01522	0.02007
0.11503	0.08197	0.11503	1.21789	0.11503	1.75889		632	0.36905	0.15897	632	1.0309	5.2001		3346.75	0.00454	0.000261143	0.01367	0.00138		0.11503	1.96623	0.11503	1.32007	0.11503	3.19751	0.11503	3.53064		632	0.26138	0.57491	632	1.80603	4.18948	632	0.51363	2.04141	632	0.33205	0.62433	632	0.62425	1.45518		3346.72	0.01983	0.00315	0.01197	0.01808
0.1161	0.08213	0.1161	1.21844	0.1161	1.7587		633	0.367714	0.1584	633	1.01803	5.13519		3346.03	0.00088	0.00206	0.01541	0.0032		0.1161	1.96623	0.1161	1.31671	0.1161	3.19127	0.1161	3.5334		633	0.26086	0.57376	633	1.80412	4.18505	633	0.51258	2.03724	633	0.33124	0.62281	633	0.61662	1.43739		3346	0.02291	0.00349	0.00814	0.01591
0.11717	0.08188	0.11717	1.21899	0.11717	1.75813		634	0.366904	0.15805	634	1.00282	5.05846		3345.32	0	0.00534	0.01665	0.00542		0.11717	1.96436	0.11717	1.31431	0.11717	3.20339	0.11717	3.54075		634	0.26076	0.57355	634	1.80173	4.17952	634	0.51201	2.03497	634	0.33105	0.62245	634	0.62282	1.45184		3345.29	0.02492	0.00419	0.00436	0.01371
0.11824	0.08197	0.11824	1.21953	0.11824	1.75832		635	0.364949	0.1572	635	0.987891	4.98316		3344.6	0.00157	0.00966	0.01676	0.00763		0.11824	1.96296	0.11824	1.31215	0.11824	3.19824	0.11824	3.53432		635	0.25961	0.57103	635	1.79983	4.1751	635	0.51096	2.0308	635	0.33109	0.62254	635	0.61953	1.44417		3344.57	0.02514	0.0045	0.00139	0.01156
0.1193	0.0818	0.1193	1.22007	0.1193	1.76022		636	0.364806	0.15714	636	0.975017	4.91822		3343.89	0.00481	0.01441	0.01575	0.00953		0.1193	1.96156	0.1193	1.30879	0.1193	3.19274	0.1193	3.53983		636	0.25938	0.57051	636	1.79792	4.17067	636	0.51019	2.02776	636	0.33147	0.62326	636	0.61772	1.43995		3343.86	0.0234	0.00397	0	0.00961
0.12037	0.08172	0.12037	1.22061	0.12037	1.75756		637	0.36452	0.15702	637	0.961617	4.85062		3343.17	0.00852	0.01889	0.01441	0.0111		0.12037	1.96109	0.12037	1.30663	0.12037	3.20522	0.12037	3.54259		637	0.2579	0.56726	637	1.79697	4.16846	637	0.51043	2.02871	637	0.32904	0.61869	637	0.62049	1.4464		3343.14	0.02017	0.00267	0.00023733	0.00808
0.12144	0.08156	0.12144	1.22114	0.12144	1.76136		638	0.362565	0.15618	638	0.947742	4.78064		3342.45	0.01171	0.02248	0.01405	0.0126		0.12144	1.95899	0.12144	1.30423	0.12144	3.19972	0.12144	3.53983		638	0.25785	0.56715	638	1.79458	4.16293	638	0.50895	2.02284	638	0.32866	0.61797	638	0.62392	1.4544		3342.42	0.01644	0.0011	0.00234	0.00711
0.12251	0.08164	0.12251	1.22169	0.12251	1.76136		639	0.361134	0.15556	639	0.934819	4.71545		3341.74	0.01387	0.02459	0.01573	0.01429		0.12251	1.95805	0.12251	1.30064	0.12251	3.19274	0.12251	3.54259		639	0.25666	0.56453	639	1.79363	4.16072	639	0.50886	2.02246	639	0.32752	0.61582	639	0.61777	1.44006		3341.71	0.01334	0	0.00565	0.00668
0.12358	0.08148	0.12358	1.22224	0.12358	1.75965		640	0.359036	0.15466	640	0.921992	4.65075		3341.02	0.01493	0.02475	0.01963	0.01608		0.12358	1.95712	0.12358	1.29848	0.12358	3.20706	0.12358	3.54902		640	0.25633	0.5638	640	1.79077	4.15408	640	0.50709	2.01545	640	0.32618	0.61331	640	0.61596	1.43584		3340.99	0.01176	0	0.00927	0.00654
0.12464	0.08131	0.12464	1.22281	0.12464	1.76288		641	0.358225	0.15431	641	0.909642	4.58845		3340.31	0.01492	0.02273	0.02484	0.01754		0.12464	1.95525	0.12464	1.29632	0.12464	3.20339	0.12464	3.54075		641	0.25542	0.5618	641	1.78981	4.15187	641	0.50724	2.01601	641	0.32547	0.61196	641	0.6172	1.43873		3340.28	0.01197	0.00146	0.01244	0.00653
0.12571	0.08131	0.12571	1.22339	0.12571	1.76231		642	0.357558	0.15402	642	0.89815	4.53048		3339.59	0.01389	0.0188	0.03005	0.01836		0.12571	1.95501	0.12571	1.29296	0.12571	3.19531	0.12571	3.5481		642	0.25394	0.55855	642	1.78695	4.14523	642	0.50605	2.01128	642	0.32542	0.61187	642	0.61596	1.43584		3339.56	0.01356	0.00465	0.01481	0.00674
0.12678	0.08131	0.12678	1.22396	0.12678	1.76231		643	0.355698	0.15322	643	0.885418	4.46626		3338.88	0.01202	0.01372	0.0341	0.01875		0.12678	1.95338	0.12678	1.29008	0.12678	3.21146	0.12678	3.55086		643	0.25365	0.55792	643	1.78648	4.14413	643	0.50538	2.00862	643	0.32456	0.61026	643	0.61286	1.42861		3338.85	0.01574	0.00908	0.01636	0.0075
0.12785	0.08123	0.12785	1.22456	0.12785	1.76269		644	0.354172	0.15256	644	0.874594	4.41166		3338.16	0.00975	0.00857	0.03641	0.01924		0.12785	1.95244	0.12785	1.28792	0.12785	3.20596	0.12785	3.5481		644	0.25308	0.55666	644	1.78457	4.1397	644	0.50457	2.0054	644	0.32332	0.60793	644	0.61195	1.4265		3338.13	0.0177	0.0138	0.01729	0.00908
0.12892	0.08107	0.12892	1.22515	0.12892	1.76174		645	0.353219	0.15215	645	0.862149	4.34888		3337.45	0.00778	0.00435	0.03667	0.02008		0.12892	1.95104	0.12892	1.28456	0.12892	3.19935	0.12892	3.54994		645	0.25294	0.55635	645	1.78314	4.13638	645	0.5038	2.00237	645	0.32299	0.6073	645	0.61143	1.42528		3337.42	0.01891	0.01768	0.01795	0.01153
0.12998	0.0809	0.12998	1.22575	0.12998	1.76193		646	0.35155	0.15143	646	0.851563	4.29549		3336.73	0.00686	0.0018	0.03467	0.02099		0.12998	1.9501	0.12998	1.2824	0.12998	3.21109	0.12998	3.55821		646	0.25146	0.5531	646	1.78028	4.12975	646	0.50194	1.99498	646	0.32246	0.60631	646	0.61596	1.43584		3336.7	0.01918	0.01975	0.01865	0.01448
0.13105	0.08082	0.13105	1.22632	0.13105	1.7625		647	0.349785	0.15067	647	0.840405	4.2392		3336.02	0.00758	0.0012	0.03042	0.02132		0.13105	1.94847	0.13105	1.28024	0.13105	3.20779	0.13105	3.5527		647	0.25075	0.55152	647	1.77837	4.12532	647	0.50094	1.991	647	0.32156	0.60461	647	0.59068	1.37693		3335.99	0.01876	0.01963	0.01948	0.01738
0.13212	0.08074	0.13212	1.22688	0.13212	1.75927		648	0.35093	0.15117	648	0.829152	4.18244		3335.3	0.01017	0.00251	0.02436	0.02065		0.13212	1.9473	0.13212	1.27664	0.13212	3.20081	0.13212	3.55454		648	0.25003	0.54995	648	1.77694	4.122	648	0.50066	1.98986	648	0.32118	0.60389	648	0.60761	1.41638		3335.27	0.01806	0.01759	0.02026	0.01962
0.13319	0.08058	0.13319	1.22741	0.13319	1.76307		649	0.349308	0.15047	649	0.818327	4.12784		3334.58	0.01439	0.00546	0.01755	0.01915		0.13319	1.9459	0.13319	1.27448	0.13319	3.20926	0.13319	3.56281		649	0.24917	0.54806	649	1.77551	4.11869	649	0.50018	1.98797	649	0.32041	0.60246	649	0.61419	1.43172		3334.56	0.01729	0.0143	0.0206	0.02075
0.13426	0.08066	0.13426	1.22792	0.13426	1.76383		650	0.348736	0.15022	650	0.807598	4.07372		3333.87	0.01959	0.00951	0.0115	0.01753		0.13426	1.94449	0.13426	1.27232	0.13426	3.20963	0.13426	3.55362		650	0.24851	0.54659	650	1.77455	4.11647	650	0.49923	1.98418	650	0.32008	0.60183	650	0.60308	1.40583		3333.84	0.01619	0.01045	0.02014	0.02061
0.13533	0.08082	0.13533	1.22839	0.13533	1.76421		651	0.345541	0.14884	651	0.796774	4.01912		3333.15	0.02496	0.01386	0.00769	0.01654		0.13533	1.94449	0.13533	1.26896	0.13533	3.20228	0.13533	3.56005		651	0.2475	0.54439	651	1.77217	4.11094	651	0.49846	1.98114	651	0.31917	0.60013	651	0.60833	1.41805		3333.12	0.01428	0.00656	0.01885	0.01943
0.13639	0.08099	0.13639	1.22883	0.13639	1.76478		652	0.346781	0.14938	652	0.787619	3.97294		3332.44	0.02965	0.01765	0.0069	0.01645		0.13639	1.94309	0.13639	1.26632	0.13639	3.21073	0.13639	3.56373		652	0.24727	0.54387	652	1.76979	4.10541	652	0.49784	1.97868	652	0.3185	0.59887	652	0.60694	1.41483		3332.41	0.01132	0.00316	0.01707	0.01779
0.13746	0.08115	0.13746	1.22923	0.13746	1.76478		653	0.343777	0.14808	653	0.775602	3.91232		3331.72	0.03303	0.02011	0.00875	0.01681		0.13746	1.94192	0.13746	1.26416	0.13746	3.21073	0.13746	3.56189		653	0.24641	0.54198	653	1.76836	4.10209	653	0.49746	1.97716	653	0.31846	0.59878	653	0.61229	1.42728		3331.69	0.00765	0.000936612	0.01548	0.01647
0.13853	0.08082	0.13853	1.22959	0.13853	1.76593		654	0.343586	0.148	654	0.766733	3.86758		3331.01	0.03483	0.02081	0.0118	0.0167		0.13853	1.94099	0.13853	1.26104	0.13853	3.20485	0.13853	3.56005		654	0.24583	0.54072	654	1.76692	4.09878	654	0.49632	1.97261	654	0.31779	0.59753	654	0.60761	1.41638		3330.98	0.00403	0.000521522	0.01474	0.01614
0.1396	0.08041	0.1396	1.22994	0.1396	1.76574		655	0.342251	0.14743	655	0.755814	3.81251		3330.29	0.03526	0.01994	0.01432	0.01535		0.1396	1.93982	0.1396	1.25888	0.1396	3.2122	0.1396	3.57108		655	0.24536	0.53967	655	1.76454	4.09325	655	0.49589	1.97091	655	0.3176	0.59717	655	0.60475	1.40972		3330.26	0.00128	0.00208	0.01509	0.01706
0.14067	0.08033	0.14067	1.23027	0.14067	1.76555		656	0.341965	0.1473	656	0.74704	3.76825		3329.58	0.03489	0.01817	0.01519	0.01256		0.14067	1.93912	0.14067	1.25624	0.14067	3.21624	0.14067	3.56189		656	0.24479	0.53841	656	1.76168	4.08661	656	0.49522	1.96826	656	0.31669	0.59546	656	0.60938	1.4205		3329.55	-6e-05	0.00508	0.01614	0.01885
0.14173	0.08025	0.14173	1.23058	0.14173	1.76726		657	0.34001	0.14646	657	0.737122	3.71822		3328.86	0.03444	0.01638	0.01437	0.0091		0.14173	1.93795	0.14173	1.25312	0.14173	3.20448	0.14173	3.56556		657	0.24445	0.53768	657	1.76025	4.08329	657	0.49479	1.96655	657	0.31579	0.59376	657	0.60351	1.40683		3328.83	0	0.00859	0.01712	0.02067
0.1428	0.08017	0.1428	1.23088	0.1428	1.76821		658	0.339247	0.14613	658	0.727823	3.67131		3328.15	0.03446	0.01534	0.01287	0.00638		0.1428	1.93748	0.1428	1.25096	0.1428	3.2155	0.1428	3.57384		658	0.24302	0.53453	658	1.7593	4.08108	658	0.49389	1.96295	658	0.31512	0.59251	658	0.60709	1.41516		3328.12	0.0017	0.01165	0.01732	0.02167
0.14387	0.08001	0.14387	1.2312	0.14387	1.76726		659	0.3392	0.14611	659	0.718	3.62176		3327.43	0.03508	0.01537	0.01215	0.0058		0.14387	1.93561	0.14387	1.24904	0.14387	3.21807	0.14387	3.56924		659	0.24254	0.53348	659	1.75786	4.07776	659	0.49327	1.96049	659	0.31517	0.59259	659	0.60499	1.41027		3327.4	0.00514	0.01373	0.01641	0.02127
0.14494	0.07984	0.14494	1.23152	0.14494	1.7665		660	0.337483	0.14537	660	0.70875	3.5751		3326.72	0.0361	0.01634	0.01338	0.00794		0.14494	1.93538	0.14494	1.24592	0.14494	3.20706	0.14494	3.56924		660	0.24178	0.53181	660	1.75691	4.07555	660	0.49284	1.95878	660	0.31498	0.59224	660	0.60599	1.41261		3326.69	0.00975	0.01466	0.01463	0.01933
0.14601	0.07976	0.14601	1.23186	0.14601	1.7684		661	0.336243	0.14484	661	0.700119	3.53157		3326	0.03713	0.01775	0.0169	0.01224		0.14601	1.93351	0.14601	1.24304	0.14601	3.21661	0.14601	3.57751		661	0.24092	0.52992	661	1.75453	4.07002	661	0.49169	1.95423	661	0.31541	0.59304	661	0.6037	1.40727		3325.97	0.01464	0.01453	0.01252	0.01599
0.14707	0.07976	0.14707	1.23223	0.14707	1.76973		662	0.334717	0.14418	662	0.692204	3.49164		3325.28	0.03789	0.01898	0.02231	0.01736		0.14707	1.9321	0.14707	1.24112	0.14707	3.21881	0.14707	3.572		662	0.24049	0.52897	662	1.7531	4.0667	662	0.49117	1.95215	662	0.31393	0.59026	662	0.60776	1.41672		3325.25	0.01878	0.01349	0.01068	0.01167
0.14814	0.07968	0.14814	1.23261	0.14814	1.77068		663	0.333334	0.14359	663	0.682714	3.44377		3324.57	0.03822	0.0196	0.0287	0.02194		0.14814	1.93164	0.14814	1.23824	0.14814	3.20779	0.14814	3.57291		663	0.23997	0.52782	663	1.75167	4.06338	663	0.49083	1.95082	663	0.31355	0.58955	663	0.59936	1.39716		3324.54	0.02143	0.01167	0.00954	0.00705
0.14921	0.07952	0.14921	1.23304	0.14921	1.76916		664	0.333239	0.14355	664	0.674608	3.40288		3323.85	0.03803	0.01942	0.0349	0.025		0.14921	1.92977	0.14921	1.23536	0.14921	3.21697	0.14921	3.58027		664	0.23871	0.52504	664	1.74928	4.05785	664	0.48974	1.94646	664	0.31121	0.58515	664	0.60199	1.40327		3323.82	0.02234	0.00928	0.00939	0.00306
0.15028	0.07952	0.15028	1.23352	0.15028	1.77125		665	0.332333	0.14316	665	0.665739	3.35815		3323.14	0.03734	0.01851	0.03959	0.02593		0.15028	1.92813	0.15028	1.23392	0.15028	3.22138	0.15028	3.57475		665	0.2373	0.52195	665	1.74785	4.05453	665	0.48907	1.94381	665	0.31083	0.58444	665	0.59827	1.3946		3323.11	0.02183	0.00682	0.01047	0.000550166
0.15135	0.07952	0.15135	1.23402	0.15135	1.77068		666	0.331189	0.14266	666	0.657012	3.31412		3322.42	0.03626	0.0171	0.04147	0.02441		0.15135	1.92649	0.15135	1.23104	0.15135	3.20706	0.15135	3.57475		666	0.23706	0.52142	666	1.74737	4.05342	666	0.48802	1.93964	666	0.31016	0.58318	666	0.60113	1.40127		3322.39	0.02047	0.00493	0.0128	0
0.15241	0.07935	0.15241	1.23458	0.15241	1.77182		667	0.329758	0.14205	667	0.649717	3.27733		3321.71	0.03504	0.01555	0.03973	0.02058		0.15241	1.92509	0.15241	1.22816	0.15241	3.22027	0.15241	3.5821		667	0.23534	0.51765	667	1.74451	4.04679	667	0.48788	1.93907	667	0.30925	0.58148	667	0.59583	1.38893		3321.68	0.01878	0.00398	0.01594	0.00129
0.15348	0.07927	0.15348	1.23517	0.15348	1.77334		668	0.329567	0.14196	668	0.641325	3.235		3320.99	0.03406	0.0143	0.03458	0.0152		0.15348	1.92392	0.15348	1.22624	0.15348	3.22174	0.15348	3.58119		668	0.23544	0.51786	668	1.74356	4.04458	668	0.48669	1.93433	668	0.3104	0.58363	668	0.59507	1.38715		3320.96	0.01707	0.00384	0.01895	0.00398
0.15455	0.07919	0.15455	1.23581	0.15455	1.77277		669	0.328328	0.14143	669	0.633028	3.19314		3320.28	0.03363	0.01365	0.02735	0.00955		0.15455	1.92345	0.15455	1.22313	0.15455	3.20853	0.15455	3.57751		669	0.23482	0.51649	669	1.74118	4.03904	669	0.4865	1.93357	669	0.30806	0.57923	669	0.60408	1.40816		3320.25	0.01537	0.00397	0.02072	0.00734
0.15562	0.07919	0.15562	1.23649	0.15562	1.77315		670	0.327147	0.14092	670	0.625923	3.1573		3319.56	0.03384	0.01362	0.01986	0.00487		0.15562	1.92275	0.15562	1.22097	0.15562	3.21991	0.15562	3.59038		670	0.23472	0.51628	670	1.7407	4.03794	670	0.48578	1.93073	670	0.30797	0.57906	670	0.59207	1.38015		3319.53	0.01352	0.00391	0.02064	0.01058
0.15669	0.07911	0.15669	1.23722	0.15669	1.77163		671	0.325562	0.14024	671	0.617769	3.11617		3318.85	0.03448	0.01401	0.01348	0.00181		0.15669	1.92112	0.15669	1.21929	0.15669	3.22579	0.15669	3.58394		671	0.23463	0.51607	671	1.73879	4.03351	671	0.48516	1.92827	671	0.30744	0.57807	671	0.5965	1.39049		3318.82	0.01139	0.00344	0.01892	0.01315
0.15776	0.07903	0.15776	1.23797	0.15776	1.77334		672	0.325133	0.14005	672	0.610282	3.07841		3318.13	0.03515	0.01449	0.00854	0.000322522		0.15776	1.92088	0.15776	1.21617	0.15776	3.21257	0.15776	3.58578		672	0.23348	0.51356	672	1.73831	4.03241	672	0.48444	1.92542	672	0.30639	0.5761	672	0.60261	1.40471		3318.1	0.00914	0.00261	0.01645	0.01481
0.15882	0.07895	0.15882	1.23876	0.15882	1.77144		673	0.324799	0.13991	673	0.602415	3.03872		3317.41	0.03543	0.01477	0.00472	0		0.15882	1.91971	0.15882	1.21377	0.15882	3.22285	0.15882	3.5913		673	0.2332	0.51293	673	1.73688	4.02909	673	0.48387	1.92315	673	0.30534	0.57412	673	0.58887	1.3727		3317.39	0.00733	0.00156	0.01435	0.01562
0.15989	0.07895	0.15989	1.23956	0.15989	1.77353		674	0.324322	0.1397	674	0.595691	3.00481		3316.7	0.03508	0.01465	0.00173	0.000521727		0.15989	1.91831	0.15989	1.21185	0.15989	3.22725	0.15989	3.58762		674	0.23277	0.51198	674	1.7345	4.02356	674	0.48325	1.92069	674	0.30511	0.57368	674	0.58477	1.36314		3316.67	0.00665	0.000574739	0.01334	0.01589
0.16096	0.07878	0.16096	1.24036	0.16096	1.77505		675	0.322761	0.13903	675	0.588539	2.96873		3315.98	0.0342	0.01418	0	0.002		0.16096	1.91667	0.16096	1.20873	0.16096	3.21403	0.16096	3.5867		675	0.23239	0.51115	675	1.73259	4.01913	675	0.48216	1.91633	675	0.30468	0.57287	675	0.59898	1.39627		3315.95	0.00748	0	0.01367	0.01598
0.16203	0.07878	0.16203	1.24117	0.16203	1.77505		676	0.321366	0.13843	676	0.582006	2.93578		3315.27	0.03333	0.0136	0.000206011	0.00474		0.16203	1.91644	0.16203	1.20633	0.16203	3.22285	0.16203	3.59497		676	0.23186	0.50999	676	1.73164	4.01692	676	0.48225	1.91671	676	0.30477	0.57305	676	0.59178	1.37948		3315.24	0.00967	0	0.01508	0.01618
0.1631	0.07878	0.1631	1.24197	0.1631	1.77695		677	0.320555	0.13808	677	0.574949	2.90018		3314.55	0.03331	0.01337	0.00296	0.00905		0.1631	1.9148	0.1631	1.20465	0.1631	3.22725	0.1631	3.59038		677	0.23005	0.506	677	1.72973	4.0125	677	0.48158	1.91405	677	0.30463	0.57278	677	0.59021	1.37581		3314.52	0.01257	0.00028737	0.01711	0.01664
0.16416	0.0787	0.16416	1.24275	0.16416	1.77676		678	0.319125	0.13747	678	0.568035	2.8653		3313.84	0.03488	0.01396	0.00815	0.01488		0.16416	1.91434	0.16416	1.20153	0.16416	3.21697	0.16416	3.58946		678	0.23019	0.50632	678	1.72878	4.01029	678	0.48115	1.91235	678	0.30439	0.57233	678	0.58444	1.36236		3313.81	0.0154	0.000787605	0.01923	0.01743
0.16523	0.07862	0.16523	1.24352	0.16523	1.77619		679	0.320603	0.1381	679	0.561215	2.8309		3313.12	0.0382	0.01578	0.015	0.02175		0.16523	1.9141	0.16523	1.19913	0.16523	3.22138	0.16523	3.59957		679	0.23	0.5059	679	1.72735	4.00697	679	0.47929	1.90496	679	0.30291	0.56955	679	0.58382	1.36092		3313.09	0.01753	0.00118	0.02114	0.01867
0.1663	0.07854	0.1663	1.24426	0.1663	1.77752		680	0.318457	0.13718	680	0.553872	2.79386		3312.41	0.04268	0.01903	0.02233	0.02868		0.1663	1.91153	0.1663	1.19721	0.1663	3.23019	0.1663	3.59497		680	0.22843	0.50244	680	1.72639	4.00475	680	0.47929	1.90496	680	0.30372	0.57108	680	0.58263	1.35814		3312.38	0.01881	0.00146	0.02274	0.02053
0.16737	0.07846	0.16737	1.245	0.16737	1.77791		681	0.3186	0.13724	681	0.548245	2.76548		3311.69	0.04723	0.02348	0.0289	0.03448		0.16737	1.9113	0.16737	1.19433	0.16737	3.21733	0.16737	3.59681		681	0.22848	0.50254	681	1.72496	4.00144	681	0.47887	1.90325	681	0.30253	0.56883	681	0.5852	1.36414		3311.66	0.0195	0.00204	0.02426	0.02315
0.16844	0.07846	0.16844	1.2457	0.16844	1.77905		682	0.318505	0.1372	682	0.541951	2.73373		3310.98	0.05079	0.02844	0.03377	0.03819		0.16844	1.91036	0.16844	1.19193	0.16844	3.22394	0.16844	3.59957		682	0.22805	0.5016	682	1.72353	3.99812	682	0.47791	1.89946	682	0.30215	0.56812	682	0.58706	1.36848		3310.95	0.02004	0.00348	0.026	0.0265
0.1695	0.07829	0.1695	1.24637	0.1695	1.77943		683	0.318409	0.13716	683	0.535419	2.70078		3310.26	0.05272	0.03275	0.03665	0.03947		0.1695	1.90943	0.1695	1.19025	0.1695	3.23129	0.1695	3.60049		683	0.22705	0.4994	683	1.72258	3.99591	683	0.47753	1.89794	683	0.30167	0.56722	683	0.58081	1.35392		3310.23	0.02072	0.00598	0.02811	0.03036
0.17057	0.07821	0.17057	1.24703	0.17057	1.78038		684	0.31655	0.13636	684	0.529267	2.66975		3309.55	0.05299	0.03538	0.03779	0.03877		0.17057	1.90779	0.17057	1.18737	0.17057	3.21844	0.17057	3.59773		684	0.22595	0.49698	684	1.72163	3.99369	684	0.4772	1.89662	684	0.30205	0.56794	684	0.581	1.35436		3309.52	0.02146	0.0092	0.03051	0.03446
0.17164	0.07813	0.17164	1.24766	0.17164	1.78038		685	0.315787	0.13603	685	0.523259	2.63944		3308.83	0.05199	0.03588	0.03783	0.03713		0.17164	1.90686	0.17164	1.18473	0.17164	3.22394	0.17164	3.60508		685	0.2259	0.49688	685	1.72067	3.99148	685	0.4761	1.89226	685	0.30115	0.56623	685	0.5831	1.35925		3308.8	0.0219	0.0124	0.03291	0.03849
0.17271	0.07805	0.17271	1.24826	0.17271	1.78057		686	0.314642	0.13553	686	0.51625	2.60409		3308.11	0.05034	0.03462	0.03753	0.03572		0.17271	1.90639	0.17271	1.18281	0.17271	3.23166	0.17271	3.60049		686	0.22466	0.49415	686	1.71781	3.98484	686	0.47572	1.89074	686	0.29957	0.56328	686	0.5749	1.34013		3308.08	0.02166	0.01493	0.03509	0.04214
0.17378	0.07829	0.17378	1.24884	0.17378	1.78152		687	0.314046	0.13528	687	0.510909	2.57715		3307.4	0.04861	0.03248	0.0374	0.03532		0.17378	1.90522	0.17378	1.18017	0.17378	3.22064	0.17378	3.60049		687	0.22566	0.49636	687	1.71638	3.98153	687	0.47548	1.88979	687	0.29962	0.56337	687	0.576	1.34269		3307.37	0.02056	0.01654	0.03686	0.04511
0.17485	0.07805	0.17485	1.24939	0.17485	1.77714		688	0.312687	0.13469	688	0.504758	2.54612		3306.68	0.04718	0.03036	0.03748	0.03596		0.17485	1.90499	0.17485	1.17801	0.17485	3.22394	0.17485	3.60692		688	0.224	0.49268	688	1.71495	3.97821	688	0.47486	1.88733	688	0.29862	0.56148	688	0.57581	1.34225		3306.65	0.01873	0.0174	0.03798	0.0472
0.17591	0.07788	0.17591	1.24991	0.17591	1.78228		689	0.313069	0.13486	689	0.50018	2.52303		3305.97	0.04609	0.02872	0.03734	0.03697		0.17591	1.90288	0.17591	1.17609	0.17591	3.23496	0.17591	3.60692		689	0.22442	0.49363	689	1.714	3.976	689	0.47419	1.88468	689	0.29795	0.56023	689	0.57395	1.33791		3305.94	0.01661	0.018	0.03814	0.04827
0.17698	0.07788	0.17698	1.2504	0.17698	1.78209		690	0.314023	0.13527	690	0.494887	2.49633		3305.25	0.04508	0.0275	0.03637	0.03722		0.17698	1.90218	0.17698	1.17345	0.17698	3.22138	0.17698	3.60692		690	0.22223	0.4888	690	1.71352	3.97489	690	0.47381	1.88316	690	0.29667	0.55781	690	0.5781	1.34758		3305.22	0.01455	0.01886	0.03703	0.04821
0.17805	0.07788	0.17805	1.25087	0.17805	1.7819		691	0.31469	0.13556	691	0.488832	2.46578		3304.54	0.04378	0.02631	0.03437	0.03578		0.17805	1.90101	0.17805	1.17057	0.17805	3.22688	0.17805	3.61151		691	0.22152	0.48723	691	1.71161	3.97046	691	0.47295	1.87975	691	0.29695	0.55834	691	0.5769	1.3448		3304.51	0.01264	0.02035	0.03461	0.04689
0.17912	0.0778	0.17912	1.25131	0.17912	1.78114		692	0.311256	0.13408	692	0.48249	2.43379		3303.82	0.04202	0.02474	0.03182	0.0324		0.17912	1.89938	0.17912	1.16913	0.17912	3.2346	0.17912	3.60967		692	0.22118	0.4865	692	1.71113	3.96936	692	0.47262	1.87842	692	0.29667	0.55781	692	0.57209	1.33358		3303.79	0.01063	0.02241	0.03134	0.04438
0.18019	0.0778	0.18019	1.25173	0.18019	1.77886		693	0.312305	0.13453	693	0.478293	2.41262		3303.11	0.03999	0.0226	0.02954	0.02786		0.18019	1.89751	0.18019	1.16625	0.18019	3.22285	0.18019	3.60784		693	0.22085	0.48576	693	1.7097	3.96604	693	0.47243	1.87767	693	0.29571	0.55601	693	0.57352	1.33691		3303.08	0.0083	0.0246	0.02821	0.0411
0.18125	0.07756	0.18125	1.25214	0.18125	1.78228		694	0.311018	0.13397	694	0.472285	2.38232		3302.39	0.03823	0.02018	0.0281	0.02353		0.18125	1.89751	0.18125	1.16385	0.18125	3.22725	0.18125	3.61703		694	0.21985	0.48356	694	1.70684	3.9594	694	0.47152	1.87406	694	0.29466	0.55404	694	0.57128	1.33169		3302.36	0.00571	0.02636	0.02634	0.03799
0.18232	0.07756	0.18232	1.25254	0.18232	1.78228		695	0.310637	0.13381	695	0.466229	2.35177		3301.68	0.03736	0.01807	0.02764	0.02076		0.18232	1.89657	0.18232	1.16241	0.18232	3.23643	0.18232	3.61151		695	0.21899	0.48167	695	1.70684	3.9594	695	0.47124	1.87293	695	0.2939	0.55261	695	0.57042	1.32968		3301.65	0.00324	0.02728	0.0264	0.03612
0.18339	0.07748	0.18339	1.25295	0.18339	1.78361		696	0.309492	0.13332	696	0.461795	2.3294		3300.96	0.03779	0.0169	0.02794	0.02048		0.18339	1.8947	0.18339	1.15953	0.18339	3.22468	0.18339	3.61335		696	0.2177	0.47884	696	1.70446	3.95387	696	0.47023	1.86895	696	0.29399	0.55279	696	0.56923	1.32691		3300.93	0.0014	0.02716	0.02826	0.03624
0.18446	0.07748	0.18446	1.25337	0.18446	1.78475		697	0.307585	0.13249	697	0.458314	2.31184		3300.24	0.03954	0.01701	0.02893	0.02294		0.18446	1.89493	0.18446	1.15689	0.18446	3.22872	0.18446	3.61611		697	0.2188	0.48125	697	1.70351	3.95166	697	0.46981	1.86724	697	0.29395	0.5527	697	0.56455	1.31601		3300.22	0.00078	0.02605	0.03136	0.03836
0.18553	0.07748	0.18553	1.2538	0.18553	1.78361		698	0.306488	0.13202	698	0.451352	2.27673		3299.53	0.04237	0.01846	0.03068	0.0278		0.18553	1.8933	0.18553	1.15545	0.18553	3.23753	0.18553	3.61703		698	0.21775	0.47895	698	1.70303	3.95055	698	0.46919	1.86478	698	0.29247	0.54992	698	0.56789	1.32379		3299.5	0.00203	0.02428	0.03505	0.04177
0.18659	0.07739	0.18659	1.25427	0.18659	1.7838		699	0.306822	0.13217	699	0.44625	2.25099		3298.81	0.04586	0.02105	0.03321	0.03418		0.18659	1.89236	0.18659	1.15281	0.18659	3.22431	0.18659	3.61059		699	0.21622	0.47559	699	1.70303	3.95055	699	0.46904	1.86421	699	0.29247	0.54992	699	0.56823	1.32457		3298.78	0.00557	0.02232	0.03886	0.04528
0.18766	0.07731	0.18766	1.25476	0.18766	1.7838		700	0.305868	0.13176	700	0.441005	2.22453		3298.1	0.04947	0.02432	0.03613	0.04083		0.18766	1.89143	0.18766	1.14993	0.18766	3.23092	0.18766	3.62162		700	0.21746	0.47832	700	1.70112	3.94613	700	0.46814	1.86061	700	0.29128	0.54768	700	0.56226	1.31068		3298.07	0.01113	0.02059	0.04238	0.04792
0.18873	0.07731	0.18873	1.25531	0.18873	1.78399		701	0.305296	0.13151	701	0.436188	2.20024		3297.38	0.0527	0.02755	0.03869	0.04663		0.18873	1.89119	0.18873	1.14849	0.18873	3.23643	0.18873	3.61886		701	0.21508	0.47307	701	1.70112	3.94613	701	0.46799	1.86004	701	0.29123	0.54759	701	0.56432	1.31546		3297.35	0.01764	0.01917	0.045	0.04919
0.1898	0.07723	0.1898	1.25587	0.1898	1.78285		702	0.305534	0.13161	702	0.432087	2.17955		3296.67	0.05512	0.03	0.04022	0.05106		0.1898	1.88956	0.1898	1.1461	0.1898	3.22725	0.1898	3.61703		702	0.21641	0.47601	702	1.70017	3.94392	702	0.46714	1.85663	702	0.29113	0.54741	702	0.56818	1.32446		3296.64	0.02353	0.01784	0.04607	0.04912
0.19087	0.07707	0.19087	1.25648	0.19087	1.77829		703	0.304438	0.13114	703	0.427557	2.1567		3295.95	0.05656	0.03121	0.04048	0.05421		0.19087	1.88862	0.19087	1.14346	0.19087	3.23092	0.19087	3.62346		703	0.21522	0.47339	703	1.69826	3.93949	703	0.46666	1.85473	703	0.29061	0.54642	703	0.56241	1.31101		3295.92	0.02749	0.01641	0.0452	0.04807
0.19193	0.07707	0.19193	1.25713	0.19193	1.78342		704	0.304247	0.13106	704	0.423075	2.13409		3295.24	0.05711	0.03125	0.03974	0.05635		0.19193	1.88699	0.19193	1.14202	0.19193	3.23716	0.19193	3.6253		704	0.21379	0.47024	704	1.69588	3.93396	704	0.46666	1.85473	704	0.28956	0.54445	704	0.56384	1.31435		3295.21	0.02893	0.01493	0.04261	0.04645
0.193	0.0769	0.193	1.2578	0.193	1.78399		705	0.30346	0.13072	705	0.418116	2.10908		3294.52	0.05698	0.03057	0.03853	0.05749		0.193	1.88652	0.193	1.13938	0.193	3.22688	0.193	3.61794		705	0.21403	0.47076	705	1.69445	3.93064	705	0.46523	1.84905	705	0.28894	0.54328	705	0.56393	1.31457		3294.49	0.02821	0.01368	0.03906	0.04462
0.19407	0.07707	0.19407	1.2585	0.19407	1.78551		706	0.302197	0.13017	706	0.413729	2.08695		3293.81	0.05648	0.02979	0.03745	0.05745		0.19407	1.88675	0.19407	1.13674	0.19407	3.23203	0.19407	3.62713		706	0.21179	0.46583	706	1.69349	3.92843	706	0.46504	1.84829	706	0.28832	0.54212	706	0.56603	1.31946		3293.78	0.0264	0.01294	0.03566	0.04277
0.19514	0.07699	0.19514	1.25922	0.19514	1.7838		707	0.302959	0.1305	707	0.409438	2.0653		3293.09	0.05589	0.02927	0.03708	0.05616		0.19514	1.88512	0.19514	1.1353	0.19514	3.239	0.19514	3.62805		707	0.21322	0.46898	707	1.69158	3.92401	707	0.46442	1.84583	707	0.28846	0.54239	707	0.56474	1.31646		3293.06	0.0247	0.0129	0.0334	0.04104
0.19621	0.07699	0.19621	1.25996	0.19621	1.78494		708	0.301577	0.12991	708	0.404622	2.04101		3292.37	0.0555	0.02903	0.03781	0.05413		0.19621	1.88418	0.19621	1.1329	0.19621	3.22946	0.19621	3.6207		708	0.2106	0.46321	708	1.69158	3.92401	708	0.46423	1.84507	708	0.28827	0.54203	708	0.56021	1.3059		3292.35	0.02389	0.01352	0.03291	0.03945
0.19728	0.07699	0.19728	1.26071	0.19728	1.78589		709	0.301815	0.13001	709	0.401045	2.02297		3291.66	0.05551	0.0288	0.03958	0.05215		0.19728	1.88254	0.19728	1.13026	0.19728	3.23275	0.19728	3.63173		709	0.21088	0.46384	709	1.6892	3.91848	709	0.46365	1.84279	709	0.28775	0.54104	709	0.56265	1.31157		3291.63	0.02409	0.01447	0.03419	0.03815
0.19834	0.0765	0.19834	1.26146	0.19834	1.78703		710	0.301624	0.12993	710	0.396134	1.99819		3290.94	0.05597	0.02833	0.04192	0.05081		0.19834	1.88161	0.19834	1.12882	0.19834	3.2379	0.19834	3.62989		710	0.20998	0.46185	710	1.68777	3.91516	710	0.46342	1.84185	710	0.2877	0.54095	710	0.56336	1.31323		3290.91	0.02489	0.01537	0.03672	0.03724
0.19941	0.07641	0.19941	1.26223	0.19941	1.78589		711	0.300814	0.12958	711	0.392128	1.97799		3290.23	0.05681	0.02743	0.04409	0.05007		0.19941	1.88067	0.19941	1.12618	0.19941	3.23092	0.19941	3.62438		711	0.21022	0.46237	711	1.68539	3.90963	711	0.46337	1.84166	711	0.28718	0.53996	711	0.55258	1.28811		3290.2	0.02583	0.01589	0.0397	0.03688
0.20048	0.07682	0.20048	1.26298	0.20048	1.78589		712	0.299479	0.129	712	0.387932	1.95682		3289.51	0.05788	0.02614	0.0455	0.0495		0.20048	1.87997	0.20048	1.12378	0.20048	3.23092	0.20048	3.62989		712	0.2096	0.46101	712	1.68443	3.90742	712	0.46232	1.83749	712	0.28699	0.53961	712	0.55936	1.3039		3289.48	0.02668	0.01609	0.04234	0.03705
0.20155	0.07682	0.20155	1.26375	0.20155	1.78304		713	0.30048	0.12943	713	0.383879	1.93638		3288.8	0.059	0.02461	0.04603	0.04863		0.20155	1.87974	0.20155	1.12234	0.20155	3.24194	0.20155	3.63357		713	0.20964	0.46111	713	1.68396	3.90631	713	0.46179	1.8354	713	0.2857	0.53719	713	0.55802	1.30078		3288.77	0.02746	0.01631	0.04408	0.03763
0.20262	0.07658	0.20262	1.26449	0.20262	1.78342		714	0.299192	0.12888	714	0.380446	1.91906		3288.08	0.06012	0.02318	0.04617	0.04733		0.20262	1.87763	0.20262	1.1197	0.20262	3.22835	0.20262	3.62622		714	0.20864	0.45891	714	1.68252	3.90299	714	0.46113	1.83275	714	0.28632	0.53835	714	0.56079	1.30723		3288.05	0.02828	0.01689	0.04472	0.0385
0.20368	0.07674	0.20368	1.26524	0.20368	1.78608		715	0.298	0.12837	715	0.375582	1.89452		3287.37	0.06129	0.02248	0.0468	0.04592		0.20368	1.87763	0.20368	1.11658	0.20368	3.23386	0.20368	3.63724		715	0.20783	0.45713	715	1.68109	3.89967	715	0.46075	1.83123	715	0.28584	0.53745	715	0.55735	1.29923		3287.34	0.02913	0.01785	0.04441	0.03965
0.20475	0.07674	0.20475	1.26597	0.20475	1.7876		716	0.298096	0.12841	716	0.370862	1.87072		3286.65	0.06249	0.02314	0.04847	0.04492		0.20475	1.876	0.20475	1.11538	0.20475	3.24267	0.20475	3.6354		716	0.2074	0.45619	716	1.68062	3.89857	716	0.45974	1.82725	716	0.28613	0.53799	716	0.55635	1.29689		3286.62	0.02983	0.01879	0.04357	0.04107
0.20582	0.07658	0.20582	1.26668	0.20582	1.78703		717	0.296951	0.12791	717	0.368001	1.85628		3285.94	0.06348	0.02552	0.05087	0.04466		0.20582	1.8753	0.20582	1.11322	0.20582	3.22982	0.20582	3.63265		717	0.20611	0.45335	717	1.67823	3.89304	717	0.45955	1.8265	717	0.28536	0.53656	717	0.55692	1.29823		3285.91	0.03014	0.01932	0.04279	0.04271
0.20689	0.07666	0.20689	1.26739	0.20689	1.7876		718	0.296474	0.12771	718	0.363852	1.83536		3285.22	0.0638	0.02944	0.05294	0.045		0.20689	1.87436	0.20689	1.11058	0.20689	3.23496	0.20689	3.63633		718	0.20592	0.45293	718	1.67823	3.89304	718	0.45893	1.82403	718	0.28479	0.53548	718	0.55344	1.29011		3285.19	0.02982	0.0195	0.04267	0.04446
0.20796	0.07658	0.20796	1.26806	0.20796	1.78874		719	0.296093	0.12754	719	0.360991	1.82092		3284.51	0.06311	0.03408	0.05362	0.04547		0.20796	1.87343	0.20796	1.1089	0.20796	3.2434	0.20796	3.64092		719	0.20507	0.45105	719	1.6768	3.88972	719	0.45912	1.82479	719	0.28474	0.53539	719	0.55306	1.28922		3284.48	0.02872	0.0199	0.04343	0.04615
0.20902	0.07658	0.20902	1.26871	0.20902	1.78912		720	0.295807	0.12742	720	0.357129	1.80144		3283.79	0.06133	0.03833	0.05247	0.04544		0.20902	1.87226	0.20902	1.10698	0.20902	3.22872	0.20902	3.6354		720	0.20483	0.45052	720	1.6749	3.88529	720	0.45798	1.82024	720	0.28432	0.53459	720	0.55235	1.28756		3283.76	0.0269	0.02112	0.04462	0.04735
0.21009	0.07625	0.21009	1.26934	0.21009	1.78988		721	0.294806	0.12699	721	0.353362	1.78244		3283.07	0.05877	0.04119	0.04991	0.0445		0.21009	1.87109	0.21009	1.10434	0.21009	3.23606	0.21009	3.64092		721	0.20335	0.44727	721	1.67442	3.88419	721	0.45788	1.81986	721	0.28389	0.53378	721	0.55382	1.291		3283.05	0.02465	0.02314	0.04522	0.04752
0.21116	0.07617	0.21116	1.26993	0.21116	1.78912		722	0.294138	0.1267	722	0.34969	1.76392		3282.36	0.05601	0.04217	0.04682	0.04254		0.21116	1.87039	0.21116	1.10266	0.21116	3.24488	0.21116	3.64643		722	0.20316	0.44685	722	1.67251	3.87976	722	0.45688	1.81588	722	0.28312	0.53234	722	0.55936	1.3039		3282.33	0.0223	0.02526	0.04425	0.04619
0.21223	0.07617	0.21223	1.27051	0.21223	1.78817		723	0.293661	0.1265	723	0.346304	1.74684		3281.64	0.05362	0.04141	0.0441	0.04004		0.21223	1.86945	0.21223	1.1005	0.21223	3.23055	0.21223	3.63633		723	0.2034	0.44738	723	1.6706	3.87534	723	0.45688	1.81588	723	0.2826	0.53136	723	0.55368	1.29067		3281.61	0.02016	0.02642	0.04138	0.04348
0.2133	0.07609	0.2133	1.27107	0.2133	1.78931		724	0.293041	0.12623	724	0.343157	1.73097		3280.93	0.05187	0.03953	0.04238	0.03794		0.2133	1.86945	0.2133	1.0981	0.2133	3.23716	0.2133	3.64459		724	0.20225	0.44486	724	1.67013	3.87423	724	0.45612	1.81285	724	0.28188	0.53001	724	0.54829	1.27811		3280.9	0.0184	0.02593	0.03706	0.04012
0.21437	0.07617	0.21437	1.27161	0.21437	1.78969		725	0.293137	0.12627	725	0.338913	1.70956		3280.21	0.05059	0.03732	0.04197	0.03747		0.21437	1.86805	0.21437	1.09642	0.21437	3.2434	0.21437	3.64368		725	0.2013	0.44276	725	1.6687	3.87091	725	0.45569	1.81114	725	0.28164	0.52956	725	0.55759	1.29978		3280.18	0.01714	0.02387	0.03214	0.03711
0.21543	0.07617	0.21543	1.27215	0.21543	1.78893		726	0.293137	0.12627	726	0.336148	1.69561		3279.5	0.04946	0.03538	0.04283	0.03952		0.21543	1.86665	0.21543	1.09402	0.21543	3.23349	0.21543	3.64092		726	0.20139	0.44297	726	1.66727	3.86759	726	0.45536	1.80982	726	0.28136	0.52903	726	0.54977	1.28155		3279.47	0.01643	0.02117	0.02739	0.03518
0.2165	0.07609	0.2165	1.27267	0.2165	1.79007		727	0.292374	0.12594	727	0.332667	1.67805		3278.78	0.04832	0.03396	0.04447	0.04419		0.2165	1.86688	0.2165	1.09162	0.2165	3.2357	0.2165	3.64276		727	0.2003	0.44056	727	1.66679	3.86649	727	0.45498	1.8083	727	0.28017	0.52679	727	0.54839	1.27833		3278.75	0.01619	0.01893	0.02334	0.03446
0.21757	0.07592	0.21757	1.27318	0.21757	1.78969		728	0.291992	0.12578	728	0.329281	1.66097		3278.07	0.04719	0.03291	0.04609	0.05054		0.21757	1.86525	0.21757	1.09018	0.21757	3.24451	0.21757	3.65103		728	0.20006	0.44003	728	1.6644	3.86096	728	0.4544	1.80603	728	0.28074	0.52786	728	0.54515	1.27077		3278.04	0.0162	0.01791	0.02027	0.03451
0.21864	0.07592	0.21864	1.2737	0.21864	1.79026		729	0.292088	0.12582	729	0.326373	1.6463		3277.35	0.04615	0.03185	0.04689	0.05686		0.21864	1.86384	0.21864	1.08802	0.21864	3.2324	0.21864	3.64092		729	0.19953	0.43888	729	1.66297	3.85764	729	0.45402	1.80451	729	0.2805	0.52741	729	0.54844	1.27844		3277.32	0.01625	0.01823	0.01831	0.03455
0.21971	0.07584	0.21971	1.2742	0.21971	1.79007		730	0.293375	0.12637	730	0.323655	1.63259		3276.64	0.04531	0.0303	0.04636	0.06119		0.21971	1.86244	0.21971	1.08514	0.21971	3.23533	0.21971	3.64919		730	0.1991	0.43794	730	1.66202	3.85543	730	0.45393	1.80413	730	0.27969	0.52589	730	0.54748	1.27622		3276.61	0.01634	0.0196	0.01758	0.03392
0.22077	0.07568	0.22077	1.2747	0.22077	1.7895		731	0.293566	0.12646	731	0.319745	1.61287		3275.92	0.04476	0.02807	0.04444	0.06217		0.22077	1.86197	0.22077	1.08418	0.22077	3.24304	0.22077	3.64919		731	0.19891	0.43752	731	1.66059	3.85211	731	0.45293	1.80015	731	0.27883	0.52427	731	0.54987	1.28178		3275.89	0.0167	0.02163	0.0181	0.03245
0.22184	0.07592	0.22184	1.2752	0.22184	1.79045		732	0.291575	0.1256	732	0.316836	1.5982		3275.2	0.04452	0.02534	0.04148	0.05966		0.22184	1.86034	0.22184	1.08178	0.22184	3.2357	0.22184	3.64643		732	0.19801	0.43553	732	1.66011	3.851	732	0.45254	1.79864	732	0.27931	0.52517	732	0.54701	1.27511		3275.18	0.01758	0.02394	0.01979	0.03045
0.22291	0.07584	0.22291	1.27566	0.22291	1.78969		733	0.290466	0.12512	733	0.313975	1.58376		3274.49	0.04443	0.02263	0.0381	0.0548		0.22291	1.86034	0.22291	1.07914	0.22291	3.2357	0.22291	3.65103		733	0.1972	0.43374	733	1.65964	3.8499	733	0.4524	1.79807	733	0.2785	0.52365	733	0.54724	1.27566		3274.46	0.01908	0.02621	0.02241	0.0286
0.22398	0.07576	0.22398	1.2761	0.22398	1.78798		734	0.288893	0.12444	734	0.311066	1.56909		3273.77	0.04415	0.02058	0.03511	0.04947		0.22398	1.8594	0.22398	1.07794	0.22398	3.2434	0.22398	3.65378		734	0.19667	0.43259	734	1.65821	3.84658	734	0.45111	1.79295	734	0.27874	0.5241	734	0.54691	1.27488		3273.74	0.02108	0.02811	0.02568	0.02756
0.22505	0.07568	0.22505	1.27648	0.22505	1.78836		735	0.288893	0.12444	735	0.307966	1.55345		3273.06	0.04333	0.01964	0.03329	0.0454		0.22505	1.85753	0.22505	1.07578	0.22505	3.2379	0.22505	3.64827		735	0.19639	0.43196	735	1.65773	3.84547	735	0.45154	1.79466	735	0.27773	0.52221	735	0.54853	1.27866		3273.03	0.02317	0.02931	0.02936	0.02777
0.22611	0.07519	0.22611	1.27677	0.22611	1.78798		736	0.28844	0.12425	736	0.305296	1.53999		3272.34	0.04186	0.01989	0.03302	0.04362		0.22611	1.8573	0.22611	1.07314	0.22611	3.2357	0.22611	3.65287		736	0.19553	0.43007	736	1.65582	3.84105	736	0.45049	1.79049	736	0.27645	0.51979	736	0.55802	1.30078		3272.31	0.02471	0.02954	0.03314	0.0293
0.22718	0.07552	0.22718	1.27697	0.22718	1.7876		737	0.287939	0.12403	737	0.302435	1.52555		3271.63	0.03996	0.02092	0.03407	0.04408		0.22718	1.85613	0.22718	1.07146	0.22718	3.24525	0.22718	3.65838		737	0.19577	0.43059	737	1.65487	3.83884	737	0.45006	1.78878	737	0.27716	0.52114	737	0.54462	1.26955		3271.6	0.02499	0.02855	0.0366	0.03187
0.22825	0.07543	0.22825	1.27704	0.22825	1.78874		738	0.288034	0.12407	738	0.298954	1.508		3270.91	0.03802	0.02205	0.03564	0.04579		0.22825	1.85566	0.22825	1.06954	0.22825	3.2357	0.22825	3.64919		738	0.19434	0.42745	738	1.65439	3.83773	738	0.44954	1.7867	738	0.27683	0.52051	738	0.54314	1.2661		3270.88	0.02353	0.02616	0.03923	0.03498
0.22932	0.07535	0.22932	1.27694	0.22932	1.78494		739	0.287701	0.12393	739	0.296379	1.49501		3270.2	0.03626	0.02255	0.03692	0.04722		0.22932	1.85402	0.22932	1.0669	0.22932	3.23533	0.22932	3.65654		739	0.19429	0.42734	739	1.65296	3.83441	739	0.4494	1.78613	739	0.27707	0.52096	739	0.54019	1.25921		3270.17	0.02043	0.02249	0.04056	0.03804
0.23039	0.07527	0.23039	1.27663	0.23039	1.78836		740	0.286747	0.12352	740	0.293756	1.48178		3269.48	0.03469	0.02199	0.03759	0.04717		0.23039	1.85285	0.23039	1.06546	0.23039	3.24597	0.23039	3.6593		740	0.19343	0.42546	740	1.65201	3.8322	740	0.44968	1.78726	740	0.27664	0.52015	740	0.54066	1.26032		3269.45	0.0163	0.01792	0.04035	0.04043
0.23145	0.07543	0.23145	1.27608	0.23145	1.78741		741	0.28546	0.12296	741	0.290848	1.46711		3268.77	0.03321	0.02033	0.03793	0.04543		0.23145	1.85192	0.23145	1.06331	0.23145	3.2357	0.23145	3.65378		741	0.19276	0.42399	741	1.65058	3.82888	741	0.44897	1.78442	741	0.27511	0.51728	741	0.54648	1.27388		3268.74	0.01207	0.01303	0.03862	0.04173
0.23252	0.07543	0.23252	1.27525	0.23252	1.78551		742	0.28503	0.12278	742	0.287653	1.45099		3268.05	0.03183	0.0178	0.03821	0.04264		0.23252	1.85169	0.23252	1.06091	0.23252	3.23349	0.23252	3.6547		742	0.19229	0.42294	742	1.64915	3.82556	742	0.44897	1.78442	742	0.27492	0.51692	742	0.545	1.27044		3268.02	0.00858	0.00836	0.03563	0.04178
0.23359	0.07543	0.23359	1.27409	0.23359	1.78646		743	0.28484	0.1227	743	0.284935	1.43728		3267.34	0.03068	0.01475	0.03829	0.03975		0.23359	1.85122	0.23359	1.05923	0.23359	3.24634	0.23359	3.66481		743	0.19181	0.42189	743	1.64819	3.82335	743	0.44816	1.7812	743	0.27411	0.5154	743	0.54462	1.26955		3267.31	0.00647	0.00442	0.03185	0.04083
0.23466	0.07519	0.23466	1.27258	0.23466	1.78665		744	0.284983	0.12276	744	0.282789	1.42646		3266.62	0.02997	0.01151	0.03779	0.03737		0.23466	1.84911	0.23466	1.05755	0.23466	3.23606	0.23466	3.6547		744	0.19181	0.42189	744	1.64819	3.82335	744	0.44739	1.77817	744	0.27425	0.51567	744	0.5441	1.26833		3266.59	0.00611	0.0016	0.02786	0.03933
0.23573	0.07527	0.23573	1.27069	0.23573	1.7857		745	0.285316	0.1229	745	0.279547	1.4101		3265.9	0.02971	0.00835	0.03658	0.03565		0.23573	1.84935	0.23573	1.05467	0.23573	3.23312	0.23573	3.66205		745	0.19105	0.42021	745	1.64533	3.81671	745	0.44677	1.7757	745	0.27406	0.51531	745	0.54505	1.27055		3265.88	0.00745	0.00012772	0.02409	0.03771
0.2368	0.07519	0.2368	1.26839	0.2368	1.78456		746	0.28546	0.12296	746	0.277973	1.40216		3265.19	0.02976	0.00545	0.03495	0.03438		0.2368	1.84888	0.2368	1.05299	0.2368	3.24855	0.2368	3.66389		746	0.19038	0.41874	746	1.64438	3.8145	746	0.44649	1.77457	746	0.27487	0.51683	746	0.54572	1.27211		3265.16	0.00999	0	0.02068	0.03604
0.23786	0.07519	0.23786	1.26569	0.23786	1.78532		747	0.284554	0.12257	747	0.274826	1.38629		3264.47	0.02986	0.00294	0.03335	0.03317		0.23786	1.84795	0.23786	1.05179	0.23786	3.23423	0.23786	3.6593		747	0.18976	0.41738	747	1.64342	3.81229	747	0.44596	1.77248	747	0.27325	0.51378	747	0.54634	1.27355		3264.44	0.01281	0.000830179	0.01753	0.03412
0.23893	0.07543	0.23893	1.26257	0.23893	1.78532		748	0.282455	0.12167	748	0.272728	1.3757		3263.76	0.02971	0.00103	0.03232	0.0317		0.23893	1.84631	0.23893	1.04915	0.23893	3.23423	0.23893	3.66205		748	0.18933	0.41644	748	1.64199	3.80897	748	0.44549	1.77059	748	0.27378	0.51477	748	0.54362	1.26722		3263.73	0.01489	0.0022	0.01469	0.03167
0.24	0.07535	0.24	1.25906	0.24	1.78494		749	0.281693	0.12134	749	0.269819	1.36103		3263.04	0.02904	0	0.03226	0.02983		0.24	1.84631	0.24	1.04771	0.24	3.24781	0.24	3.66665		749	0.18847	0.41455	749	1.64009	3.80455	749	0.44573	1.77153	749	0.27244	0.51226	749	0.54639	1.27366		3263.01	0.01541	0.00346	0.01246	0.02853
0.23893	0.07339	0.23893	1.25517	0.23893	1.78114		750	0.281406	0.12122	750	0.267578	1.34973		3262.33	0.02767	0.000135408	0.03328	0.02766		0.24107	1.84514	0.24107	1.04555	0.24107	3.2379	0.24107	3.66205		750	0.18795	0.41339	750	1.63961	3.80344	750	0.4452	1.76945	750	0.27192	0.51127	750	0.54677	1.27455		3262.3	0.01411	0.00411	0.01129	0.02482
0.23786	0.07201	0.23786	1.25094	0.23786	1.77581		751	0.281216	0.12114	751	0.26548	1.33914		3261.61	0.02556	0.00149	0.03504	0.02538		0.24214	1.8435	0.24214	1.04291	0.24214	3.23203	0.24214	3.66481		751	0.18737	0.41214	751	1.63961	3.80344	751	0.44511	1.76907	751	0.27211	0.51163	751	0.54586	1.27244		3261.58	0.01133	0.00404	0.01138	0.02082
0.2368	0.07086	0.2368	1.24641	0.2368	1.77486		752	0.281788	0.12138	752	0.263144	1.32736		3260.9	0.0228	0.00358	0.03683	0.02316		0.2432	1.84374	0.2432	1.04171	0.2432	3.24891	0.2432	3.67033		752	0.18661	0.41046	752	1.63818	3.80012	752	0.44425	1.76566	752	0.27177	0.51101	752	0.53885	1.2561		3260.87	0.00782	0.00367	0.01251	0.01693
0.23573	0.07005	0.23573	1.24163	0.23573	1.76631		753	0.28484	0.1227	753	0.259806	1.31052		3260.18	0.01954	0.0056	0.03788	0.02096		0.24427	1.84163	0.24427	1.03979	0.24427	3.23716	0.24427	3.66481		753	0.18675	0.41077	753	1.63675	3.7968	753	0.44391	1.76433	753	0.27182	0.5111	753	0.53818	1.25454		3260.15	0.00435	0.00363	0.01418	0.01355
0.23466	0.06915	0.23466	1.23666	0.23466	1.76555		754	0.281919	0.12144	754	0.257994	1.30138		3259.47	0.01603	0.00677	0.03759	0.01873		0.24534	1.84093	0.24534	1.03715	0.24534	3.23312	0.24534	3.67033		754	0.18599	0.40909	754	1.63579	3.79459	754	0.44325	1.76168	754	0.27163	0.51074	754	0.53876	1.25588		3259.44	0.0016	0.00448	0.01594	0.01096
0.23359	0.06858	0.23359	1.23156	0.23359	1.76136		755	0.281549	0.12128	755	0.255371	1.28815		3258.75	0.01266	0.00683	0.03562	0.01646		0.24641	1.83976	0.24641	1.03571	0.24641	3.24597	0.24641	3.67216		755	0.18561	0.40825	755	1.63436	3.79127	755	0.44344	1.76244	755	0.27154	0.51056	755	0.53861	1.25554		3258.72	6e-05	0.00639	0.0176	0.00926
0.23252	0.06784	0.23252	1.22635	0.23252	1.7587		756	0.279499	0.1204	756	0.253511	1.27877		3258.03	0.00996	0.00602	0.03186	0.01426		0.24748	1.83906	0.24748	1.03403	0.24748	3.23533	0.24748	3.66849		756	0.18571	0.40846	756	1.63436	3.79127	756	0.44215	1.75732	756	0.27073	0.50903	756	0.53699	1.25176		3258.01	0	0.00889	0.01917	0.00842
0.23145	0.06703	0.23145	1.22111	0.23145	1.7568		757	0.279356	0.12033	757	0.250698	1.26458		3257.32	0.00847	0.00499	0.02671	0.01223		0.24854	1.83743	0.24854	1.03115	0.24854	3.23166	0.24854	3.66573		757	0.18532	0.40762	757	1.63246	3.78685	757	0.4421	1.75713	757	0.27106	0.50966	757	0.53699	1.25176		3257.29	0.00114	0.01101	0.02066	0.00836
0.23039	0.0667	0.23039	1.21588	0.23039	1.75414		758	0.280739	0.12093	758	0.248934	1.25568		3256.6	0.00857	0.00444	0.02121	0.01036		0.24961	1.83743	0.24961	1.02971	0.24961	3.24488	0.24961	3.67492		758	0.1838	0.40427	758	1.6315	3.78463	758	0.44191	1.75637	758	0.27068	0.50894	758	0.54038	1.25966		3256.57	0.00329	0.01167	0.02184	0.00897
0.22932	0.06605	0.22932	1.21069	0.22932	1.75014		759	0.27932	0.12032	759	0.246502	1.24341		3255.89	0.01022	0.00477	0.0169	0.00848		0.25068	1.83532	0.25068	1.02803	0.25068	3.23936	0.25068	3.66849		759	0.18237	0.40112	759	1.63103	3.78353	759	0.44105	1.75296	759	0.26925	0.50625	759	0.53766	1.25332		3255.86	0.00608	0.01042	0.0223	0.01003
0.22825	0.06547	0.22825	1.20557	0.22825	1.74748		760	0.278593	0.12001	760	0.244928	1.23548		3255.17	0.01279	0.00584	0.01522	0.00655		0.25175	1.83439	0.25175	1.02539	0.25175	3.23092	0.25175	3.67216		760	0.18361	0.40385	760	1.6296	3.78021	760	0.44086	1.7522	760	0.27015	0.50796	760	0.53852	1.25532		3255.14	0.00935	0.00782	0.02154	0.01126
0.22718	0.06482	0.22718	1.20055	0.22718	1.74444		761	0.278593	0.12001	761	0.242592	1.22369		3254.46	0.01529	0.00722	0.01688	0.00479		0.25282	1.83486	0.25282	1.02419	0.25282	3.24525	0.25282	3.67768		761	0.18332	0.40322	761	1.62769	3.77579	761	0.44072	1.75164	761	0.27006	0.50778	761	0.53237	1.24098		3254.43	0.01297	0.00507	0.01929	0.01233
0.22611	0.06425	0.22611	1.19563	0.22611	1.74159		762	0.277782	0.11966	762	0.240541	1.21335		3253.74	0.01675	0.00835	0.02146	0.00378		0.25389	1.83298	0.25389	1.02227	0.25389	3.2379	0.25389	3.67124		762	0.18232	0.40102	762	1.62673	3.77357	762	0.44024	1.74974	762	0.2691	0.50598	762	0.53389	1.24454		3253.71	0.01675	0.00317	0.0157	0.01301
0.22505	0.0636	0.22505	1.19085	0.22505	1.73892		763	0.276304	0.11902	763	0.238062	1.20084		3253.03	0.01668	0.0089	0.02757	0.00414		0.25495	1.83228	0.25495	1.01963	0.25495	3.23129	0.25495	3.67308		763	0.1818	0.39986	763	1.62673	3.77357	763	0.43962	1.74728	763	0.26848	0.50482	763	0.53313	1.24276		3253	0.02028	0.00246	0.01133	0.01305
0.22398	0.06319	0.22398	1.18618	0.22398	1.73512		764	0.278021	0.11976	764	0.235678	1.18882		3252.31	0.01519	0.00885	0.03355	0.00629		0.25602	1.83158	0.25602	1.01843	0.25602	3.2434	0.25602	3.68227		764	0.18222	0.40081	764	1.62578	3.77136	764	0.43872	1.74368	764	0.26801	0.50392	764	0.52974	1.23487		3252.28	0.02305	0.00253	0.00703	0.01228
0.22291	0.0627	0.22291	1.18165	0.22291	1.73303		765	0.277115	0.11937	765	0.233913	1.17991		3251.6	0.01281	0.00844	0.03801	0.01034		0.25709	1.83111	0.25709	1.01699	0.25709	3.23827	0.25709	3.67492		765	0.1807	0.39745	765	1.62387	3.76694	765	0.43862	1.7433	765	0.26724	0.50249	765	0.52993	1.23531		3251.57	0.02466	0.00274	0.00374	0.0108
0.22184	0.06229	0.22184	1.17725	0.22184	1.72999		766	0.275351	0.11861	766	0.231768	1.16909		3250.88	0.01019	0.0081	0.04031	0.01592		0.25816	1.82948	0.25816	1.01411	0.25816	3.23019	0.25816	3.67492		766	0.18065	0.39735	766	1.62292	3.76472	766	0.43819	1.74159	766	0.26734	0.50267	766	0.53027	1.23609		3250.85	0.02499	0.00275	0.00223	0.00912
0.22077	0.06172	0.22077	1.17297	0.22077	1.72752		767	0.248278	0.10695	767	0.229813	1.15923		3250.17	0.00789	0.00822	0.04039	0.02229		0.25923	1.82901	0.25923	1.01243	0.25923	3.24231	0.25923	3.68687		767	0.17998	0.39588	767	1.62292	3.76472	767	0.43767	1.73951	767	0.26701	0.50204	767	0.52664	1.22764		3250.14	0.0243	0.00275	0.00286	0.00795
0.21971	0.06123	0.21971	1.16881	0.21971	1.722		768	0.268916	0.11584	768	0.231863	1.16957		3249.45	0.00624	0.00896	0.03843	0.02848		0.26029	1.82854	0.26029	1.01123	0.26029	3.23936	0.26029	3.67676		768	0.17898	0.39367	768	1.62149	3.76141	768	0.43705	1.73704	768	0.26701	0.50204	768	0.53637	1.25032		3249.42	0.02297	0.00327	0.00536	0.00786
0.21864	0.0609	0.21864	1.16477	0.21864	1.722		769	0.276114	0.11894	769	0.225664	1.1383		3248.73	0.00531	0.01	0.03475	0.03357		0.26136	1.82691	0.26136	1.00835	0.26136	3.22909	0.26136	3.6786		769	0.1796	0.39504	769	1.62101	3.7603	769	0.43686	1.73628	769	0.2661	0.50034	769	0.53904	1.25654		3248.71	0.02129	0.0047	0.00903	0.00898
0.21757	0.06041	0.21757	1.16084	0.21757	1.71953		770	0.275923	0.11886	770	0.224997	1.13494		3248.02	0.00492	0.01074	0.03001	0.03699		0.26243	1.82737	0.26243	1.00715	0.26243	3.24451	0.26243	3.68227		770	0.1785	0.39263	770	1.61863	3.75477	770	0.43667	1.73552	770	0.26596	0.50007	770	0.53046	1.23654		3247.99	0.01945	0.00704	0.01299	0.01098
0.2165	0.06	0.2165	1.15701	0.2165	1.71649		771	0.275208	0.11855	771	0.221802	1.11882		3247.3	0.00482	0.01054	0.02498	0.0385		0.2635	1.82527	0.2635	1.00547	0.2635	3.23679	0.2635	3.68135		771	0.17936	0.39451	771	1.61863	3.75477	771	0.43628	1.73401	771	0.26581	0.4998	771	0.5296	1.23454		3247.27	0.01759	0.00979	0.0165	0.01328
0.21543	0.05952	0.21543	1.15328	0.21543	1.71306		772	0.274683	0.11832	772	0.220991	1.11473		3246.59	0.00495	0.00924	0.02029	0.03823		0.26457	1.8248	0.26457	1.00283	0.26457	3.23019	0.26457	3.67768		772	0.17736	0.39011	772	1.61767	3.75256	772	0.43538	1.73041	772	0.26462	0.49756	772	0.52722	1.22898		3246.56	0.0159	0.0123	0.01906	0.01516
0.21437	0.05919	0.21437	1.14965	0.21437	1.71325		773	0.274588	0.11828	773	0.219322	1.10631		3245.87	0.00539	0.00718	0.01621	0.03644		0.26564	1.82387	0.26564	1.00139	0.26564	3.24267	0.26564	3.68778		773	0.17817	0.39189	773	1.61624	3.74924	773	0.43495	1.7287	773	0.26457	0.49747	773	0.53022	1.23598		3245.84	0.01465	0.01405	0.02036	0.01607
0.2133	0.05878	0.2133	1.14611	0.2133	1.70888		774	0.274492	0.11824	774	0.217749	1.09838		3245.16	0.00623	0.00512	0.01273	0.03363		0.2667	1.82293	0.2667	0.99995	0.2667	3.23753	0.2667	3.68135		774	0.17746	0.39032	774	1.61529	3.74703	774	0.43471	1.72775	774	0.26476	0.49783	774	0.53103	1.23787		3245.13	0.01402	0.01487	0.02032	0.01565
0.21223	0.05837	0.21223	1.14265	0.21223	1.7085		775	0.273682	0.11789	775	0.214792	1.08346		3244.44	0.00732	0.00383	0.00989	0.03039		0.26777	1.82223	0.26777	0.99755	0.26777	3.22872	0.26777	3.68135		775	0.17622	0.38759	775	1.61434	3.74481	775	0.43447	1.72681	775	0.26386	0.49612	775	0.52664	1.22764		3244.41	0.0141	0.01492	0.01911	0.01393
0.21116	0.05796	0.21116	1.13927	0.21116	1.70299		776	0.273634	0.11787	776	0.2136	1.07745		3243.73	0.00834	0.00379	0.00782	0.02718		0.26884	1.8213	0.26884	0.99587	0.26884	3.2434	0.26884	3.68871		776	0.17555	0.38612	776	1.61338	3.7426	776	0.4338	1.72415	776	0.26419	0.49675	776	0.53079	1.23731		3243.7	0.01473	0.01437	0.01702	0.01125
0.21009	0.05772	0.21009	1.13598	0.21009	1.70356		777	0.27249	0.11738	777	0.210882	1.06374		3243.01	0.00897	0.00505	0.00667	0.02411		0.26991	1.81943	0.26991	0.99419	0.26991	3.2357	0.26991	3.68595		777	0.1749	0.38471	777	1.61291	3.7415	777	0.43352	1.72302	777	0.26453	0.49738	777	0.52717	1.22887		3242.98	0.01565	0.01324	0.01431	0.00815
0.20902	0.05723	0.20902	1.13275	0.20902	1.69861		778	0.272346	0.11732	778	0.209738	1.05797		3242.3	0.00904	0.00717	0.00642	0.021		0.27098	1.81896	0.27098	0.99179	0.27098	3.22835	0.27098	3.68503		778	0.17378	0.38224	778	1.61195	3.73928	778	0.43337	1.72245	778	0.264	0.49639	778	0.52488	1.22353		3242.27	0.0167	0.01161	0.01112	0.00519
0.20796	0.0569	0.20796	1.1296	0.20796	1.69785		779	0.271822	0.11709	779	0.208546	1.05196		3241.58	0.0085	0.00946	0.00693	0.01763		0.27204	1.81943	0.27204	0.9906	0.27204	3.24304	0.27204	3.69146		779	0.17407	0.38287	779	1.611	3.73707	779	0.4328	1.72017	779	0.264	0.49639	779	0.52707	1.22864		3241.55	0.01791	0.00976	0.00763	0.00284
0.20689	0.05649	0.20689	1.12653	0.20689	1.69462		780	0.271584	0.11699	780	0.2064	1.04113		3240.86	0.00742	0.01115	0.00798	0.01394		0.27311	1.81756	0.27311	0.98891	0.27311	3.23533	0.27311	3.68778		780	0.17426	0.38329	780	1.611	3.73707	780	0.43233	1.71828	780	0.26271	0.49397	780	0.52607	1.22631		3240.84	0.0194	0.00814	0.00431	0.00144
0.20582	0.05625	0.20582	1.12354	0.20582	1.69329		781	0.270773	0.11664	781	0.204302	1.03055		3240.15	0.00596	0.01171	0.00935	0.01014		0.27418	1.81685	0.27418	0.98628	0.27418	3.22872	0.27418	3.68595		781	0.17421	0.38319	781	1.61005	3.73486	781	0.43175	1.716	781	0.26267	0.49388	781	0.52946	1.2342		3240.12	0.02121	0.00715	0.00186	0.00118
0.20475	0.05584	0.20475	1.12061	0.20475	1.6912		782	0.271441	0.11693	782	0.202681	1.02237		3239.43	0.00447	0.01106	0.0109	0.00657		0.27525	1.81639	0.27525	0.9846	0.27525	3.2401	0.27525	3.69514		782	0.17355	0.38172	782	1.60909	3.73265	782	0.43156	1.71525	782	0.26343	0.49532	782	0.52602	1.2262		3239.4	0.02321	0.00701	0.00104	0.00214
0.20368	0.05543	0.20368	1.11777	0.20368	1.6872		783	0.270976	0.11673	783	0.202156	1.01972		3238.72	0.00346	0.00963	0.01258	0.00364		0.27632	1.81498	0.27632	0.98316	0.27632	3.23533	0.27632	3.68595		783	0.17307	0.38067	783	1.60957	3.73375	783	0.43113	1.71354	783	0.26195	0.49254	783	0.52288	1.21886		3238.69	0.02532	0.00794	0.00211	0.00414
0.20262	0.05519	0.20262	1.115	0.20262	1.68568		784	0.270916	0.1167	784	0.198437	1.00096		3238	0.00334	0.00822	0.01439	0.00162		0.27738	1.81452	0.27738	0.98052	0.27738	3.22762	0.27738	3.68871		784	0.17221	0.37878	784	1.60766	3.72933	784	0.43175	1.716	784	0.26271	0.49397	784	0.52512	1.22409		3237.97	0.02753	0.01021	0.00466	0.00692
0.20155	0.05486	0.20155	1.11231	0.20155	1.68245		785	0.270773	0.11664	785	0.198008	0.9988		3237.29	0.00415	0.00751	0.01619	0.000474297		0.27845	1.81358	0.27845	0.97908	0.27845	3.24047	0.27845	3.69422		785	0.17207	0.37847	785	1.60671	3.72712	785	0.43085	1.7124	785	0.26209	0.49281	785	0.52846	1.23187		3237.26	0.02978	0.01394	0.00771	0.01001
0.20048	0.05454	0.20048	1.10969	0.20048	1.68093		786	0.269772	0.11621	786	0.196339	0.99038		3236.57	0.00552	0.0078	0.01771	0		0.27952	1.81288	0.27952	0.97812	0.27952	3.2346	0.27952	3.69146		786	0.17116	0.37647	786	1.60528	3.7238	786	0.43051	1.71108	786	0.26324	0.49496	786	0.52254	1.21809		3236.54	0.0319	0.01888	0.0103	0.01288
0.19941	0.05429	0.19941	1.10714	0.19941	1.67732		787	0.269676	0.11617	787	0.194717	0.9822		3235.86	0.0069	0.009	0.01886	4.74297e-05		0.28059	1.81124	0.28059	0.97548	0.28059	3.22835	0.28059	3.68687		787	0.17126	0.37669	787	1.6048	3.72269	787	0.42975	1.70804	787	0.26195	0.49254	787	0.52283	1.21875		3235.83	0.03359	0.02433	0.01197	0.01507
0.19834	0.05388	0.19834	1.10466	0.19834	1.67465		788	0.269724	0.11619	788	0.193144	0.97426		3235.14	0.008	0.01076	0.02008	0.000332008		0.28166	1.81124	0.28166	0.9738	0.28166	3.23716	0.28166	3.69789		788	0.16954	0.37291	788	1.60385	3.72048	788	0.42951	1.7071	788	0.26076	0.49029	788	0.52283	1.21875		3235.11	0.03462	0.02941	0.01279	0.01628
0.19728	0.05347	0.19728	1.10222	0.19728	1.6737		789	0.270105	0.11635	789	0.192429	0.97066		3234.43	0.00876	0.01252	0.02206	0.00133		0.28273	1.80984	0.28273	0.97236	0.28273	3.23386	0.28273	3.69146		789	0.16992	0.37375	789	1.60289	3.71827	789	0.4288	1.70425	789	0.26052	0.48985	789	0.52073	1.21386		3234.4	0.035	0.03336	0.01315	0.0164
0.19621	0.05331	0.19621	1.09984	0.19621	1.67066		790	0.269676	0.11617	790	0.190903	0.96296		3233.71	0.00924	0.01356	0.02511	0.00292		0.28379	1.80891	0.28379	0.96996	0.28379	3.22798	0.28379	3.69146		790	0.16916	0.37207	790	1.60242	3.71716	790	0.42808	1.70141	790	0.26043	0.48967	790	0.52412	1.22175		3233.68	0.0349	0.03584	0.01331	0.01556
0.19514	0.0529	0.19514	1.09751	0.19514	1.66667		791	0.269009	0.11588	791	0.189186	0.9543		3232.99	0.00933	0.01332	0.02874	0.00486		0.28486	1.80891	0.28486	0.96852	0.28486	3.23643	0.28486	3.69697		791	0.1683	0.37018	791	1.60146	3.71495	791	0.42765	1.69971	791	0.26143	0.49155	791	0.5235	1.22031		3232.97	0.03456	0.03696	0.0133	0.01401
0.19407	0.05266	0.19407	1.09522	0.19407	1.66743		792	0.268866	0.11582	792	0.187421	0.9454		3232.28	0.00883	0.01161	0.03173	0.00692		0.28593	1.8075	0.28593	0.96708	0.28593	3.23386	0.28593	3.69606		792	0.16792	0.36934	792	1.60003	3.71163	792	0.42727	1.69819	792	0.2609	0.49056	792	0.52173	1.2162		3232.25	0.03423	0.0373	0.01297	0.0119
0.193	0.05225	0.193	1.09296	0.193	1.66458		793	0.268639	0.11572	793	0.185514	0.93578		3231.56	0.00759	0.00879	0.03258	0.0089		0.287	1.80657	0.287	0.96468	0.287	3.22542	0.287	3.6933		793	0.16801	0.36955	793	1.59908	3.70942	793	0.42722	1.698	793	0.2599	0.48868	793	0.52235	1.21764		3231.54	0.03412	0.03758	0.01222	0.00937
0.19193	0.05168	0.19193	1.09074	0.19193	1.66248		794	0.268389	0.11561	794	0.184608	0.93121		3230.85	0.00573	0.00559	0.0304	0.01039		0.28807	1.80563	0.28807	0.96324	0.28807	3.23606	0.28807	3.69973		794	0.16773	0.36892	794	1.59812	3.70721	794	0.42651	1.69516	794	0.26004	0.48895	794	0.51935	1.21064		3230.82	0.0344	0.03828	0.01103	0.00656
0.19087	0.05184	0.19087	1.08854	0.19087	1.65887		795	0.268293	0.11557	795	0.183177	0.92399		3230.13	0.00366	0.00275	0.02542	0.01091		0.28913	1.80423	0.28913	0.9618	0.28913	3.23166	0.28913	3.69789		795	0.16735	0.36808	795	1.59765	3.7061	795	0.42608	1.69345	795	0.2589	0.4868	795	0.52402	1.22153		3230.1	0.0351	0.03934	0.00949	0.00378
0.1898	0.05143	0.1898	1.08637	0.1898	1.65716		796	0.26877	0.11577	796	0.18189	0.9175		3229.42	0.00196	0.000783429	0.01892	0.01019		0.2902	1.80306	0.2902	0.9594	0.2902	3.22468	0.2902	3.69514		796	0.16701	0.36735	796	1.59812	3.70721	796	0.42613	1.69364	796	0.25847	0.48599	796	0.52102	1.21453		3229.39	0.03601	0.04018	0.00774	0.00151
0.18873	0.05127	0.18873	1.08423	0.18873	1.65222		797	0.267733	0.11533	797	0.180889	0.91245		3228.7	0.00117	0	0.01253	0.00842		0.29127	1.80353	0.29127	0.95796	0.29127	3.2346	0.29127	3.70433		797	0.16663	0.36651	797	1.59669	3.70389	797	0.42589	1.69269	797	0.25871	0.48644	797	0.52316	1.21953		3228.67	0.03662	0.04014	0.00587	0.000195822
0.18766	0.05086	0.18766	1.0821	0.18766	1.65298		798	0.267054	0.11504	798	0.179589	0.90589		3227.99	0.00151	0	0.00747	0.00615		0.29234	1.80236	0.29234	0.95652	0.29234	3.23275	0.29234	3.69881		798	0.16558	0.3642	798	1.59479	3.69946	798	0.42517	1.68985	798	0.25938	0.48769	798	0.52169	1.21608		3227.96	0.03634	0.03887	0.00398	0
0.18659	0.05062	0.18659	1.08001	0.18659	1.65069		799	0.266815	0.11493	799	0.177885	0.89729		3227.27	0.00272	0.00115	0.00416	0.00397		0.29341	1.80096	0.29341	0.95412	0.29341	3.22211	0.29341	3.70065		799	0.16601	0.36515	799	1.59431	3.69836	799	0.42522	1.69004	799	0.25928	0.48752	799	0.52126	1.21508		3227.24	0.03486	0.03666	0.00218	0.000139873
0.18553	0.05037	0.18553	1.07794	0.18553	1.64917		800	0.266195	0.11467	800	0.177694	0.89633		3226.56	0.00416	0.00316	0.00231	0.00237		0.29447	1.80143	0.29447	0.95244	0.29447	3.23606	0.29447	3.70341		800	0.16482	0.36252	800	1.59383	3.69725	800	0.42474	1.68814	800	0.25842	0.4859	800	0.52378	1.22098		3226.53	0.03247	0.03425	0.000721879	0.000923161
0.18446	0.05013	0.18446	1.07589	0.18446	1.64632		801	0.266863	0.11495	801	0.173355	0.87444		3225.84	0.00517	0.00563	0.00129	0.00156		0.29554	1.80002	0.29554	0.95148	0.29554	3.23019	0.29554	3.70249		801	0.16472	0.36232	801	1.59288	3.69504	801	0.42446	1.68701	801	0.25761	0.48438	801	0.52145	1.21553		3225.81	0.02991	0.03249	0	0.00203
0.18339	0.04988	0.18339	1.07387	0.18339	1.64575		802	0.265528	0.11438	802	0.173402	0.87468		3225.13	0.00542	0.00815	0.00060719	0.00145		0.29661	1.79956	0.29661	0.94932	0.29661	3.22138	0.29661	3.69606		802	0.16409	0.36093	802	1.59145	3.69172	802	0.42422	1.68606	802	0.25914	0.48725	802	0.52002	1.21219		3225.1	0.02782	0.03167	0	0.00327
0.18232	0.04964	0.18232	1.07186	0.18232	1.64385		803	0.265528	0.11438	803	0.172258	0.86891		3224.41	0.00509	0.01039	0.000119269	0.00175		0.29768	1.79862	0.29768	0.9474	0.29768	3.2357	0.29768	3.70708		803	0.16363	0.3599	803	1.5905	3.68951	803	0.42317	1.68189	803	0.25828	0.48563	803	0.52974	1.23487		3224.38	0.02635	0.0314	0.000939432	0.00464
0.18125	0.04931	0.18125	1.06987	0.18125	1.63929		804	0.264383	0.11389	804	0.170732	0.86121		3223.69	0.00455	0.01199	0	0.00212		0.29875	1.79862	0.29875	0.9462	0.29875	3.22725	0.29875	3.69973		804	0.1632	0.35896	804	1.58954	3.6873	804	0.42346	1.68303	804	0.259	0.48698	804	0.51792	1.2073		3223.67	0.02528	0.03085	0.00288	0.00617
0.18019	0.04907	0.18019	1.06789	0.18019	1.63929		805	0.264145	0.11378	805	0.169397	0.85448		3222.98	0.00398	0.01267	5.42134e-05	0.00229		0.29981	1.79722	0.29981	0.9438	0.29981	3.22248	0.29981	3.70065		805	0.16358	0.3598	805	1.58906	3.68619	805	0.42336	1.68265	805	0.25761	0.48438	805	0.51701	1.20519		3222.95	0.02445	0.02944	0.00527	0.00776
0.17912	0.04882	0.17912	1.06593	0.17912	1.63643		806	0.264574	0.11397	806	0.168109	0.84798		3222.26	0.0033	0.01231	7.58987e-05	0.00216		0.30088	1.79698	0.30088	0.94212	0.30088	3.23423	0.30088	3.708		806	0.1622	0.35676	806	1.58906	3.68619	806	0.42346	1.68303	806	0.25709	0.48339	806	0.51816	1.20786		3222.23	0.02389	0.02719	0.00743	0.0091
0.17805	0.04858	0.17805	1.06398	0.17805	1.63339		807	0.264383	0.11389	807	0.167537	0.8451		3221.55	0.00232	0.01115	0.000726459	0.0018		0.30195	1.79675	0.30195	0.9414	0.30195	3.22946	0.30195	3.70617		807	0.16229	0.35697	807	1.58763	3.68287	807	0.42279	1.68037	807	0.25699	0.48321	807	0.51835	1.2083		3221.52	0.0237	0.02474	0.00871	0.00985
0.17698	0.04841	0.17698	1.06203	0.17698	1.63187		808	0.263525	0.11352	808	0.166154	0.83812		3220.83	0.00113	0.00969	0.00177	0.00127		0.30302	1.79418	0.30302	0.93876	0.30302	3.21844	0.30302	3.70157		808	0.16177	0.35581	808	1.58525	3.67734	808	0.42265	1.67981	808	0.25704	0.4833	808	0.51658	1.20419		3220.8	0.02386	0.02273	0.00881	0.00975
0.17591	0.04809	0.17591	1.06009	0.17591	1.62921		809	0.263096	0.11333	809	0.164533	0.82994		3220.12	0.00017	0.00851	0.00296	0.00070196		0.30409	1.79395	0.30409	0.93708	0.30409	3.23129	0.30409	3.708		809	0.16134	0.35487	809	1.58525	3.67734	809	0.42203	1.67734	809	0.25904	0.48707	809	0.51778	1.20697		3220.09	0.02432	0.02156	0.00785	0.00887
0.17485	0.04784	0.17485	1.05815	0.17485	1.6275		810	0.26281	0.11321	810	0.16315	0.82297		3219.4	0	0.0081	0.00414	0.000237149		0.30516	1.79278	0.30516	0.93612	0.30516	3.22615	0.30516	3.70892		810	0.16115	0.35445	810	1.58382	3.67402	810	0.42179	1.67639	810	0.25952	0.48796	810	0.51582	1.20241		3219.37	0.02522	0.02123	0.00625	0.00751
0.17378	0.0476	0.17378	1.05622	0.17378	1.62464		811	0.262047	0.11288	811	0.16234	0.81888		3218.69	0.00053	0.00855	0.00524	9.48594e-06		0.30622	1.79208	0.30622	0.93372	0.30622	3.21844	0.30622	3.70341		811	0.16067	0.3534	811	1.58382	3.67402	811	0.42164	1.67583	811	0.25866	0.48635	811	0.51496	1.20041		3218.66	0.02689	0.02161	0.0045	0.00619
0.17271	0.04735	0.17271	1.05429	0.17271	1.62198		812	0.262857	0.11323	812	0.161577	0.81503		3217.97	0.00211	0.00962	0.00619	3.79438e-05		0.30729	1.79044	0.30729	0.93204	0.30729	3.22872	0.30729	3.7126		812	0.16053	0.35309	812	1.58191	3.6696	812	0.42112	1.67374	812	0.25923	0.48743	812	0.51754	1.20641		3217.94	0.02944	0.02254	0.00298	0.00545
0.17164	0.04711	0.17164	1.05237	0.17164	1.62046		813	0.262047	0.11288	813	0.159908	0.80661		3217.26	0.00436	0.01085	0.00706	0.000682988		0.30836	1.78997	0.30836	0.93084	0.30836	3.22579	0.30836	3.70892		813	0.15938	0.35057	813	1.58144	3.66849	813	0.42074	1.67223	813	0.25828	0.48563	813	0.51701	1.20519		3217.23	0.03249	0.0238	0.00182	0.00548
0.17057	0.04694	0.17057	1.05045	0.17057	1.61761		814	0.262238	0.11296	814	0.159145	0.80277		3216.54	0.00674	0.0119	0.00796	0.00221		0.30943	1.78904	0.30943	0.92868	0.30943	3.21807	0.30943	3.70617		814	0.15948	0.35078	814	1.57953	3.66407	814	0.42064	1.67185	814	0.25747	0.48411	814	0.52054	1.21342		3216.51	0.03527	0.02499	0.000969098	0.00603
0.1695	0.0467	0.1695	1.04855	0.1695	1.61628		815	0.261618	0.11269	815	0.157142	0.79266		3215.82	0.00876	0.01265	0.00885	0.00453		0.3105	1.7881	0.3105	0.927	0.3105	3.22651	0.3105	3.70984		815	0.15915	0.35004	815	1.5781	3.66075	815	0.42093	1.67298	815	0.2559	0.48115	815	0.51496	1.20041		3215.8	0.03706	0.02557	0.000346106	0.00647
0.16844	0.04645	0.16844	1.04665	0.16844	1.61438		816	0.260902	0.11239	816	0.156379	0.78881		3215.11	0.01004	0.01323	0.0094	0.0071		0.31156	1.78857	0.31156	0.92604	0.31156	3.22835	0.31156	3.71352		816	0.15895	0.34962	816	1.57762	3.65964	816	0.42017	1.66995	816	0.25718	0.48357	816	0.51334	1.19663		3215.08	0.0376	0.02511	-3.9555e-05	0.00622
0.16737	0.04621	0.16737	1.04477	0.16737	1.61114		817	0.260998	0.11243	817	0.155044	0.78208		3214.39	0.01033	0.01377	0.00931	0.00908		0.31263	1.7867	0.31263	0.92364	0.31263	3.21624	0.31263	3.70249		817	0.15838	0.34837	817	1.57667	3.65743	817	0.41959	1.66768	817	0.25685	0.48294	817	0.51563	1.20197		3214.37	0.03704	0.02349	0	0.00512
0.1663	0.04596	0.1663	1.0429	0.1663	1.60981		818	0.260807	0.11234	818	0.153995	0.77679		3213.68	0.00969	0.0143	0.00866	0.00993		0.3137	1.78693	0.3137	0.92196	0.3137	3.22651	0.3137	3.71627		818	0.15771	0.3469	818	1.57667	3.65743	818	0.41936	1.66673	818	0.25694	0.48312	818	0.51425	1.19874		3213.65	0.0356	0.02088	2.96663e-05	0.00345
0.16523	0.0458	0.16523	1.04105	0.16523	1.60772		819	0.260569	0.11224	819	0.152565	0.76957		3212.96	0.00848	0.01467	0.00796	0.0097		0.31477	1.786	0.31477	0.921	0.31477	3.22358	0.31477	3.7126		819	0.15748	0.34637	819	1.57667	3.65743	819	0.41869	1.66408	819	0.25585	0.48106	819	0.51735	1.20597		3212.93	0.03334	0.01758	0.000880099	0.00174
0.16416	0.04547	0.16416	1.03921	0.16416	1.6062		820	0.260783	0.11233	820	0.151754	0.76548		3212.25	0.00725	0.01466	0.00779	0.00874		0.31584	1.7853	0.31584	0.91884	0.31584	3.21366	0.31584	3.70525		820	0.15709	0.34553	820	1.57476	3.65301	820	0.41902	1.6654	820	0.25485	0.47918	820	0.51487	1.20019		3212.22	0.03024	0.01392	0.0025	0.000475568
0.1631	0.04523	0.1631	1.0374	0.1631	1.60392		821	0.260807	0.11234	821	0.150371	0.75851		3211.53	0.00639	0.01399	0.00826	0.00729		0.3169	1.78366	0.3169	0.91692	0.3169	3.22211	0.3169	3.7126		821	0.15686	0.34501	821	1.57476	3.65301	821	0.41773	1.66029	821	0.25504	0.47954	821	0.51472	1.19986		3211.5	0.02647	0.01035	0.00459	0
0.16203	0.04506	0.16203	1.0356	0.16203	1.60126		822	0.26095	0.11241	822	0.148798	0.75057		3210.82	0.00592	0.01249	0.00893	0.00549		0.31797	1.78366	0.31797	0.91596	0.31797	3.22468	0.31797	3.71536		822	0.15652	0.34428	822	1.57381	3.65079	822	0.41778	1.66047	822	0.25442	0.47837	822	0.51758	1.20653		3210.79	0.02248	0.00752	0.00666	0
0.16096	0.0449	0.16096	1.03382	0.16096	1.59973		823	0.259996	0.112	823	0.147605	0.74455		3210.1	0.00555	0.01015	0.00916	0.0036		0.31904	1.78226	0.31904	0.9138	0.31904	3.21109	0.31904	3.70892		823	0.15633	0.34386	823	1.57333	3.64969	823	0.41697	1.65725	823	0.25389	0.47738	823	0.51243	1.19452		3210.07	0.01881	0.00615	0.00815	0.000680714
0.15989	0.04466	0.15989	1.03206	0.15989	1.59764		824	0.259377	0.11173	824	0.147605	0.74455		3209.39	0.00493	0.00723	0.00866	0.00211		0.32011	1.78132	0.32011	0.91212	0.32011	3.22138	0.32011	3.71627		824	0.15547	0.34197	824	1.57333	3.64969	824	0.41726	1.65839	824	0.25332	0.47631	824	0.51139	1.19208		3209.36	0.01582	0.00655	0.0087	0.00187
0.15882	0.04449	0.15882	1.03031	0.15882	1.59574		825	0.259329	0.11171	825	0.147987	0.74648		3208.67	0.00393	0.00419	0.00776	0.00151		0.32118	1.78156	0.32118	0.91116	0.32118	3.22394	0.32118	3.71903		825	0.15524	0.34144	825	1.57238	3.64747	825	0.41649	1.65536	825	0.25303	0.47577	825	0.51291	1.19563		3208.64	0.01358	0.00845	0.00826	0.00316
0.15776	0.04425	0.15776	1.02857	0.15776	1.59251		826	0.259043	0.11158	826	0.147272	0.74288		3207.96	0.00266	0.00162	0.0071	0.00186		0.32225	1.77969	0.32225	0.909	0.32225	3.20853	0.32225	3.71076		826	0.15485	0.3406	826	1.5719	3.64637	826	0.41602	1.65346	826	0.25232	0.47443	826	0.51072	1.19052		3207.93	0.01197	0.01112	0.00713	0.00416
0.15669	0.044	0.15669	1.02684	0.15669	1.59004		827	0.258423	0.11132	827	0.144315	0.72796		3207.24	0.00138	0.000116064	0.00705	0.00268		0.32331	1.77969	0.32331	0.90733	0.32331	3.22101	0.32331	3.71903		827	0.15447	0.33977	827	1.56999	3.64194	827	0.41564	1.65195	827	0.25184	0.47353	827	0.51296	1.19574		3207.21	0.0108	0.01372	0.00582	0.00464
0.15562	0.04376	0.15562	1.02512	0.15562	1.58947		828	0.259377	0.11173	828	0.144315	0.72796		3206.52	0.00039	0	0.00733	0.00315		0.32438	1.77852	0.32438	0.90612	0.32438	3.22248	0.32438	3.71719		828	0.1538	0.3383	828	1.56856	3.63863	828	0.41535	1.65081	828	0.25246	0.47469	828	0.50333	1.17329		3206.5	0.00992	0.0157	0.00488	0.00456
0.15455	0.0436	0.15455	1.02341	0.15455	1.58794		829	0.258757	0.11146	829	0.143505	0.72387		3205.81	0	0.000203111	0.00718	0.00265		0.32545	1.77782	0.32545	0.90421	0.32545	3.20816	0.32545	3.71443		829	0.15385	0.3384	829	1.56856	3.63863	829	0.41497	1.64929	829	0.25079	0.47156	829	0.509	1.18652		3205.78	0.00919	0.01692	0.00461	0.004
0.15348	0.04335	0.15348	1.0217	0.15348	1.58547		830	0.259901	0.11195	830	0.141788	0.71521		3205.09	0	0.00142	0.00596	0.00128		0.32652	1.77688	0.32652	0.90253	0.32652	3.22027	0.32652	3.71627		830	0.15323	0.33704	830	1.56618	3.6331	830	0.41506	1.64967	830	0.25098	0.47191	830	0.50934	1.1873		3205.06	0.00857	0.01752	0.00504	0.00318
0.15241	0.04319	0.15241	1.01999	0.15241	1.583		831	0.258947	0.11154	831	0.140787	0.71016		3204.38	0.00054	0.00311	0.00373	0		0.32759	1.77641	0.32759	0.90181	0.32759	3.22505	0.32759	3.71995		831	0.15309	0.33672	831	1.5657	3.63199	831	0.41444	1.64721	831	0.25051	0.47102	831	0.51234	1.1943		3204.35	0.00814	0.01767	0.00597	0.00236
0.15135	0.04294	0.15135	1.01829	0.15135	1.58186		832	0.257421	0.11089	832	0.139785	0.70511		3203.66	0.00154	0.00471	0.00131	0		0.32865	1.77454	0.32865	0.89941	0.32865	3.20596	0.32865	3.71168		832	0.15285	0.3362	832	1.56475	3.62978	832	0.41397	1.64531	832	0.24912	0.46842	832	0.51177	1.19296		3203.63	0.008	0.01746	0.00703	0.00179
0.15028	0.04286	0.15028	1.01659	0.15028	1.57863		833	0.258137	0.11119	833	0.139118	0.70174		3202.95	0.00256	0.00579	0	0.00128		0.32972	1.77431	0.32972	0.89749	0.32972	3.21844	0.32972	3.71995		833	0.1518	0.33389	833	1.56379	3.62756	833	0.41363	1.64399	833	0.24927	0.46869	833	0.50833	1.18496		3202.92	0.00808	0.0168	0.00796	0.00167
0.14921	0.04262	0.14921	1.01489	0.14921	1.57616		834	0.258041	0.11115	834	0.139165	0.70198		3202.23	0.0033	0.00627	0.000184325	0.00492		0.33079	1.77548	0.33079	0.89677	0.33079	3.22101	0.33079	3.72087		834	0.15175	0.33379	834	1.56332	3.62646	834	0.41363	1.64399	834	0.24932	0.46878	834	0.50814	1.18452		3202.2	0.00809	0.01556	0.00862	0.00205
0.14814	0.04245	0.14814	1.01321	0.14814	1.5752		835	0.257946	0.11111	835	0.136972	0.69092		3201.52	0.00382	0.00634	0.00295	0.01004		0.33186	1.77384	0.33186	0.89461	0.33186	3.20633	0.33186	3.71627		835	0.15099	0.33211	835	1.56379	3.62756	835	0.41235	1.63887	835	0.24874	0.4677	835	0.50829	1.18485		3201.49	0.00773	0.01368	0.00896	0.00291
0.14707	0.04221	0.14707	1.01153	0.14707	1.57349		836	0.257612	0.11097	836	0.136924	0.69068		3200.8	0.00442	0.00635	0.00777	0.01536		0.33293	1.77384	0.33293	0.89269	0.33293	3.21477	0.33293	3.71995		836	0.15109	0.33232	836	1.56188	3.62314	836	0.41263	1.64001	836	0.24793	0.46618	836	0.50476	1.17662		3200.77	0.00702	0.01131	0.00893	0.00408
0.14601	0.04196	0.14601	1.00987	0.14601	1.5733		837	0.25704	0.11072	837	0.135398	0.68298		3200.09	0.00537	0.00663	0.01339	0.01973		0.33399	1.77267	0.33399	0.89221	0.33399	3.21991	0.33399	3.72271		837	0.15023	0.33043	837	1.56284	3.62535	837	0.41273	1.64039	837	0.24831	0.46689	837	0.50585	1.17918		3200.06	0.00627	0.00881	0.00848	0.00529
0.14494	0.0418	0.14494	1.00821	0.14494	1.56912		838	0.257421	0.11089	838	0.134063	0.67625		3199.37	0.00678	0.00722	0.01828	0.02231		0.33506	1.77174	0.33506	0.89005	0.33506	3.20522	0.33506	3.71719		838	0.15109	0.33232	838	1.56141	3.62203	838	0.41239	1.63906	838	0.24779	0.46591	838	0.50433	1.17562		3199.34	0.00587	0.00656	0.00766	0.0061
0.14387	0.04164	0.14387	1.00657	0.14387	1.56722		839	0.256611	0.11054	839	0.133729	0.67456		3198.65	0.00849	0.00789	0.02134	0.02275		0.33613	1.7708	0.33613	0.88813	0.33613	3.21146	0.33613	3.72271		839	0.15032	0.33064	839	1.5595	3.61761	839	0.41182	1.63679	839	0.2475	0.46537	839	0.50018	1.16595		3198.63	0.00605	0.00481	0.00669	0.00618
0.1428	0.04139	0.1428	1.00495	0.1428	1.56532		840	0.257517	0.11093	840	0.132347	0.66759		3197.94	0.01016	0.0084	0.02222	0.02124		0.3372	1.7701	0.3372	0.88741	0.3372	3.21844	0.3372	3.72454		840	0.14956	0.32896	840	1.5595	3.61761	840	0.41096	1.63337	840	0.24765	0.46564	840	0.50357	1.17385		3197.91	0.00679	0.00368	0.00585	0.00548
0.14173	0.04115	0.14173	1.00333	0.14173	1.5638		841	0.256849	0.11064	841	0.131679	0.66422		3197.22	0.01141	0.00853	0.02123	0.01843		0.33827	1.76846	0.33827	0.88549	0.33827	3.20339	0.33827	3.71719		841	0.1498	0.32949	841	1.55855	3.6154	841	0.41044	1.63129	841	0.24669	0.46385	841	0.4988	1.16273		3197.2	0.00796	0.00313	0.00532	0.00437
0.14067	0.04106	0.14067	1.00173	0.14067	1.56227		842	0.256611	0.11054	842	0.131631	0.66398		3196.51	0.01202	0.0083	0.01901	0.01512		0.33934	1.76683	0.33934	0.88357	0.33934	3.21146	0.33934	3.72638		842	0.14913	0.32802	842	1.55855	3.6154	842	0.41053	1.63167	842	0.24688	0.4642	842	0.50237	1.17107		3196.48	0.00934	0.00301	0.00497	0.00337
0.1396	0.0409	0.1396	1.00013	0.1396	1.56056		843	0.255705	0.11015	843	0.130535	0.65845		3195.79	0.012	0.00788	0.01612	0.01197		0.3404	1.7673	0.3404	0.88285	0.3404	3.21661	0.3404	3.72546		843	0.14898	0.32768	843	1.55712	3.61208	843	0.4102	1.63034	843	0.24569	0.46196	843	0.49875	1.16262		3195.76	0.01067	0.00315	0.00465	0.00283
0.13853	0.04057	0.13853	0.99854	0.13853	1.55733		844	0.256039	0.11029	844	0.129819	0.65484		3195.08	0.01156	0.00748	0.01313	0.00935		0.33934	1.72662	0.33934	0.87469	0.33934	3.19824	0.33934	3.71352		844	0.14861	0.32687	844	1.55521	3.60765	844	0.40949	1.6275	844	0.24564	0.46187	844	0.49794	1.16073		3195.05	0.01164	0.00335	0.0042	0.00273
0.13746	0.04066	0.13746	0.99695	0.13746	1.55657		845	0.255705	0.11015	845	0.129676	0.65412		3194.36	0.0109	0.00716	0.01052	0.00733		0.33827	1.71797	0.33827	0.87061	0.33827	3.19678	0.33827	3.70892		845	0.14837	0.32634	845	1.55664	3.61097	845	0.40934	1.62693	845	0.24536	0.46134	845	0.49889	1.16295		3194.33	0.01189	0.00345	0.00358	0.00281
0.13639	0.04033	0.13639	0.99535	0.13639	1.55467		846	0.256563	0.11052	846	0.12815	0.64642		3193.65	0.01013	0.00693	0.00863	0.00581		0.3372	1.71026	0.3372	0.86773	0.3372	3.19972	0.3372	3.70892		846	0.14823	0.32603	846	1.55426	3.60544	846	0.40853	1.62371	846	0.24541	0.46142	846	0.49837	1.16173		3193.62	0.01107	0.00322	0.0028	0.00268
0.13533	0.04	0.13533	0.99376	0.13533	1.55125		847	0.255657	0.11013	847	0.128437	0.64787		3192.93	0.00929	0.00676	0.00748	0.0046		0.33613	1.70348	0.33613	0.86413	0.33613	3.17915	0.33613	3.69422		847	0.14775	0.32498	847	1.55521	3.60765	847	0.40839	1.62314	847	0.24407	0.45891	847	0.49479	1.15339		3192.9	0.00909	0.00263	0.00191	0.00221
0.13426	0.03984	0.13426	0.99216	0.13426	1.55144		848	0.254847	0.10978	848	0.126482	0.63801		3192.22	0.00847	0.00663	0.00683	0.00361		0.33506	1.69576	0.33506	0.86005	0.33506	3.17842	0.33506	3.69422		848	0.14694	0.32319	848	1.55378	3.60434	848	0.40853	1.62371	848	0.24397	0.45874	848	0.49741	1.15951		3192.19	0.00628	0.00182	0.00102	0.0015
0.13319	0.03984	0.13319	0.99056	0.13319	1.54877		849	0.2558	0.11019	849	0.126386	0.63752		3191.5	0.0078	0.00658	0.00641	0.0029		0.33399	1.68968	0.33399	0.85765	0.33399	3.18172	0.33399	3.68871		849	0.1467	0.32267	849	1.55139	3.59881	849	0.4081	1.622	849	0.24417	0.45909	849	0.49951	1.1644		3191.47	0.00334	0.00109	0.00031644	0.000792613
0.13212	0.0396	0.13212	0.98896	0.13212	1.54839		850	0.25518	0.10992	850	0.124717	0.6291		3190.78	0.00741	0.00669	0.00619	0.00279		0.33293	1.68337	0.33293	0.85381	0.33293	3.1619	0.33293	3.67952		850	0.14646	0.32215	850	1.55187	3.59991	850	0.40734	1.61897	850	0.24273	0.4564	850	0.50142	1.16884		3190.76	0.00106	0.000585382	9.88875e-06	0.000298395
0.13105	0.03935	0.13105	0.98736	0.13105	1.54725		851	0.254656	0.1097	851	0.124145	0.62622		3190.07	0.00735	0.00707	0.00642	0.0036		0.33186	1.67613	0.33186	0.84997	0.33186	3.1619	0.33186	3.67492		851	0.14589	0.32089	851	1.54996	3.59549	851	0.40758	1.61992	851	0.2434	0.45766	851	0.49784	1.16051		3190.04	0	0.000266083	7.911e-05	9.32486e-05
0.12998	0.03919	0.12998	0.98577	0.12998	1.54535		852	0.255323	0.10998	852	0.122715	0.619		3189.35	0.0075	0.00765	0.00735	0.00545		0.33079	1.67145	0.33079	0.84757	0.33079	3.1641	0.33079	3.67308		852	0.1477	0.32487	852	1.54949	3.59438	852	0.4091	1.62598	852	0.24531	0.46125	852	0.49908	1.1634		3189.33	0.00031	5.32166e-05	0.000514215	9.32486e-05
0.12892	0.03911	0.12892	0.98419	0.12892	1.54421		853	0.25456	0.10965	853	0.122095	0.61588		3188.64	0.00768	0.00823	0.00892	0.00799		0.32972	1.66467	0.32972	0.84397	0.32972	3.14647	0.32972	3.66113		853	0.15466	0.34019	853	1.54949	3.59438	853	0.4031	1.6021	853	0.24579	0.46214	853	0.50705	1.18196		3188.61	0.00172	0	0.000988875	0.000177172
0.12785	0.03894	0.12785	0.98263	0.12785	1.54098		854	0.255276	0.10996	854	0.120903	0.60986		3187.92	0.00767	0.00854	0.01068	0.01061		0.32865	1.65906	0.32865	0.84013	0.32865	3.14538	0.32865	3.65838		854	0.15633	0.34386	854	1.54758	3.58996	854	0.39437	1.56742	854	0.24531	0.46125	854	0.50318	1.17296		3187.89	0.00365	0.000319299	0.00123	0.000289071
0.12678	0.0387	0.12678	0.98109	0.12678	1.54098		855	0.253988	0.10941	855	0.121332	0.61203		3187.21	0.00742	0.00842	0.01204	0.01278		0.32759	1.65462	0.32759	0.83797	0.32759	3.14941	0.32759	3.65838		855	0.16081	0.35372	855	1.5204	3.52691	855	0.38221	1.51909	855	0.24583	0.46223	855	0.50752	1.18307		3187.18	0.0054	0.00117	0.00117	0.000363669
0.12571	0.03853	0.12571	0.97957	0.12571	1.53889		856	0.254274	0.10953	856	0.120616	0.60842		3186.49	0.00704	0.00791	0.01266	0.0143		0.32652	1.64877	0.32652	0.83437	0.32652	3.12996	0.32652	3.64368		856	0.16039	0.35277	856	1.49513	3.46828	856	0.36833	1.46394	856	0.24498	0.46062	856	0.51425	1.19874		3186.46	0.00633	0.00245	0.000959209	0.000382319
0.12464	0.03845	0.12464	0.97806	0.12464	1.53794		857	0.253845	0.10935	857	0.11952	0.60289		3185.78	0.00664	0.00711	0.01266	0.01531		0.32545	1.64246	0.32545	0.83053	0.32545	3.1329	0.32545	3.64643		857	0.16067	0.3534	857	1.45603	3.37758	857	0.35904	1.42699	857	0.2455	0.4616	857	0.50581	1.17907		3185.75	0.00607	0.00377	0.000850433	0.00030772
0.12358	0.03821	0.12358	0.97657	0.12358	1.53641		858	0.253893	0.10937	858	0.119091	0.60072		3185.06	0.00625	0.00619	0.01245	0.01597		0.32438	1.63732	0.32438	0.82813	0.32438	3.13327	0.32438	3.64092		858	0.16325	0.35906	858	1.44744	3.35767	858	0.3763	1.49559	858	0.24521	0.46107	858	0.5019	1.16996		3185.03	0.00468	0.00474	0.00103	0.000139873
0.12251	0.03804	0.12251	0.9751	0.12251	1.53299		859	0.253404	0.10916	859	0.117517	0.59278		3184.35	0.00578	0.00539	0.01244	0.01636		0.32331	1.63264	0.32331	0.82478	0.32331	3.11564	0.32331	3.63173		859	0.16329	0.35917	859	1.41836	3.29019	859	0.37477	1.48953	859	0.24364	0.45811	859	0.51015	1.18919		3184.32	0.00266	0.00519	0.00153	0
0.12144	0.0378	0.12144	0.97363	0.12144	1.53166		860	0.253082	0.10902	860	0.117422	0.5923		3183.63	0.00518	0.00494	0.01286	0.01652		0.32225	1.62633	0.32225	0.82118	0.32225	3.11564	0.32225	3.62897		860	0.16406	0.36085	860	1.40357	3.2559	860	0.36729	1.45977	860	0.24383	0.45847	860	0.51091	1.19096		3183.6	0.00083	0.00539	0.00227	0
0.12037	0.03755	0.12037	0.97217	0.12037	1.53033		861	0.252796	0.10889	861	0.117374	0.59206		3182.92	0.00458	0.00503	0.01361	0.01652		0.32118	1.62213	0.32118	0.81878	0.32118	3.11857	0.32118	3.62989		861	0.16344	0.35948	861	1.38116	3.20392	861	0.35036	1.3925	861	0.24407	0.45891	861	0.50419	1.17529		3182.89	0	0.00578	0.00308	0.000205147
0.1193	0.03739	0.1193	0.97071	0.1193	1.52976		862	0.25251	0.10877	862	0.116754	0.58893		3182.2	0.00415	0.00565	0.01438	0.01656		0.32011	1.61628	0.32011	0.81542	0.32011	3.09985	0.32011	3.61335		862	0.16448	0.36179	862	1.3764	3.19286	862	0.36485	1.45011	862	0.24631	0.46313	862	0.50886	1.18618		3182.17	0.00025	0.00679	0.00377	0.000876536
0.11824	0.03666	0.11824	0.96924	0.11824	1.52824		863	0.252558	0.10879	863	0.115514	0.58268		3181.48	0.00393	0.00669	0.01491	0.0168		0.31904	1.61114	0.31904	0.81158	0.31904	3.10022	0.31904	3.61611		863	0.16658	0.36641	863	1.36209	3.15967	863	0.364	1.4467	863	0.24359	0.45802	863	0.51477	1.19997		3181.46	0.00178	0.00847	0.00427	0.00195
0.11717	0.03723	0.11717	0.96777	0.11717	1.52615		864	0.252605	0.10881	864	0.115991	0.58509		3180.77	0.00384	0.00796	0.01517	0.01729		0.31797	1.6067	0.31797	0.80942	0.31797	3.10279	0.31797	3.61335		864	0.16487	0.36263	864	1.35351	3.13976	864	0.37043	1.47228	864	0.24378	0.45838	864	0.51005	1.18896		3180.74	0.00395	0.01037	0.00464	0.00324
0.1161	0.03649	0.1161	0.96629	0.1161	1.52501		865	0.252701	0.10885	865	0.114227	0.57619		3180.05	0.00368	0.00916	0.01536	0.01789		0.3169	1.60155	0.3169	0.8063	0.3169	3.08333	0.3169	3.60324		865	0.1672	0.36777	865	1.34492	3.11985	865	0.36767	1.46129	865	0.2435	0.45784	865	0.50957	1.18785		3180.03	0.00599	0.01165	0.00497	0.00452
0.11503	0.03951	0.11503	0.96482	0.11503	1.52329		866	0.251795	0.10846	866	0.113512	0.57258		3179.34	0.0033	0.00991	0.01568	0.01835		0.31584	1.59618	0.31584	0.8027	0.31584	3.08589	0.31584	3.59773		866	0.16477	0.36242	866	1.33682	3.10105	866	0.3669	1.45826	866	0.24746	0.46528	866	0.51258	1.19485		3179.31	0.00723	0.01167	0.00527	0.00556
0.11396	0.03592	0.11396	0.96335	0.11396	1.52101		867	0.251413	0.1083	867	0.112987	0.56993		3178.62	0.00267	0.00989	0.01621	0.01845		0.31477	1.59127	0.31477	0.8003	0.31477	3.08589	0.31477	3.59865		867	0.16396	0.36064	867	1.33491	3.09662	867	0.35479	1.41012	867	0.24636	0.46322	867	0.51058	1.19019		3178.59	0.00733	0.01018	0.00538	0.00615
0.11289	0.03437	0.11289	0.96189	0.11289	1.52063		868	0.251318	0.10826	868	0.113321	0.57162		3177.91	0.00196	0.00902	0.01686	0.01821		0.3137	1.58683	0.3137	0.79742	0.3137	3.07232	0.3137	3.58762		868	0.16487	0.36263	868	1.32585	3.07561	868	0.3484	1.38473	868	0.24431	0.45936	868	0.49994	1.1654		3177.88	0.00638	0.00752	0.00509	0.00621
0.11183	0.036	0.11183	0.96046	0.11183	1.51911		869	0.250746	0.10801	869	0.111855	0.56422		3177.19	0.00143	0.00751	0.01744	0.01785		0.31263	1.58098	0.31263	0.79358	0.31263	3.06937	0.31263	3.58394		869	0.16339	0.35938	869	1.32204	3.06676	869	0.35818	1.42358	869	0.24593	0.46241	869	0.50051	1.16673		3177.16	0.00476	0.00447	0.00429	0.00579
0.11076	0.03486	0.11076	0.95905	0.11076	1.51702		870	0.250698	0.10799	870	0.110794	0.55887		3176.48	0.00128	0.00575	0.01773	0.01757		0.31156	1.57747	0.31156	0.79142	0.31156	3.07121	0.31156	3.58578		870	0.16325	0.35906	870	1.32061	3.06344	870	0.33829	1.34455	870	0.24712	0.46465	870	0.4935	1.15039		3176.45	0.00301	0.00184	0.00311	0.00505
0.10969	0.03388	0.10969	0.95766	0.10969	1.51169		871	0.250937	0.10809	871	0.110317	0.55647		3175.76	0.00158	0.00419	0.01758	0.01743		0.3105	1.57233	0.3105	0.7883	0.3105	3.05763	0.3105	3.572		871	0.16291	0.35833	871	1.31393	3.04795	871	0.34559	1.37354	871	0.24812	0.46654	871	0.49102	1.14461		3175.73	0.00154	0.00028737	0.00187	0.00421
0.10862	0.03633	0.10862	0.95632	0.10862	1.51379		872	0.250555	0.10793	872	0.110031	0.55502		3175.05	0.00223	0.00308	0.01707	0.01726		0.30943	1.56766	0.30943	0.78494	0.30943	3.05469	0.30943	3.57108		872	0.16248	0.35739	872	1.30964	3.038	872	0.33162	1.31801	872	0.2487	0.46761	872	0.4957	1.15551		3175.02	0.00056	0	0.000929543	0.00348
0.10755	0.03502	0.10755	0.95501	0.10755	1.51379		873	0.250078	0.10772	873	0.10922	0.55093		3174.33	0.00301	0.00249	0.0164	0.01686		0.30836	1.56298	0.30836	0.78278	0.30836	3.05799	0.30836	3.57016		873	0.16158	0.35539	873	1.29533	3.00481	873	0.34855	1.38529	873	0.24865	0.46752	873	0.49937	1.16406		3174.3	6e-05	0.000372516	0.000454883	0.00294
0.10649	0.03543	0.10649	0.95373	0.10649	1.51131		874	0.250603	0.10795	874	0.108314	0.54636		3173.61	0.00368	0.00237	0.01581	0.01603		0.30729	1.55948	0.30729	0.7799	0.30729	3.0411	0.30729	3.56005		874	0.16067	0.3534	874	1.29867	3.01256	874	0.35002	1.39117	874	0.24879	0.46779	874	0.49746	1.15962		3173.59	-5e-05	0.00118	0.000346106	0.00256
0.10542	0.0338	0.10542	0.95249	0.10542	1.51131		875	0.249697	0.10756	875	0.108314	0.54636		3172.9	0.00406	0.00263	0.01521	0.01471		0.30622	1.5541	0.30622	0.7763	0.30622	3.04184	0.30622	3.5527		875	0.15981	0.35151	875	1.30344	3.02362	875	0.35703	1.41903	875	0.24898	0.46815	875	0.49818	1.16129		3172.87	0	0.00186	0.000365884	0.00222
0.10435	0.03568	0.10435	0.95127	0.10435	1.5096		876	0.249983	0.10768	876	0.107694	0.54323		3172.18	0.00412	0.00316	0.01424	0.01289		0.30516	1.54919	0.30516	0.77414	0.30516	3.04331	0.30516	3.56005		876	0.16062	0.3533	876	1.30868	3.03578	876	0.36013	1.43135	876	0.24927	0.46869	876	0.49751	1.15973		3172.16	0.00014	0.00201	0.000296663	0.0018
0.10328	0.03453	0.10328	0.95009	0.10328	1.50827		877	0.249077	0.10729	877	0.10736	0.54155		3171.47	0.00386	0.00388	0.01253	0.01067		0.30409	1.54568	0.30409	0.77126	0.30409	3.02752	0.30409	3.54351		877	0.15996	0.35183	877	1.31393	3.04795	877	0.36223	1.43969	877	0.2496	0.46931	877	0.49246	1.14795		3171.44	0.00049	0.00151	0.000128554	0.00126
0.10221	0.03355	0.10221	0.94892	0.10221	1.50694		878	0.248219	0.10692	878	0.106073	0.53506		3170.75	0.00332	0.00463	0.01016	0.0084		0.30302	1.54031	0.30302	0.7679	0.30302	3.02605	0.30302	3.54075		878	0.15938	0.35057	878	1.32061	3.06344	878	0.36371	1.44556	878	0.2497	0.46949	878	0.49894	1.16306		3170.72	0.00112	0.000659886	0	0.000680714
0.10115	0.03804	0.10115	0.94777	0.10115	1.50599		879	0.248838	0.10719	879	0.105978	0.53458		3170.04	0.00254	0.00536	0.00768	0.00662		0.30195	1.53633	0.30195	0.76574	0.30195	3.03119	0.30195	3.54259		879	0.15833	0.34826	879	1.32728	3.07892	879	0.36543	1.45238	879	0.24898	0.46815	879	0.49741	1.15951		3170.01	0.00212	0	4.94438e-05	0.000195822
0.10008	0.03315	0.10008	0.94663	0.10008	1.50428		880	0.247932	0.1068	880	0.105501	0.53217		3169.32	0.00167	0.00596	0.00597	0.00577		0.30088	1.53119	0.30088	0.76286	0.30088	3.01027	0.30088	3.53156		880	0.15814	0.34784	880	1.33253	3.09109	880	0.36609	1.45504	880	0.2496	0.46931	880	0.49355	1.1505		3169.29	0.00347	0	0.000168109	0
0.09901	0.03568	0.09901	0.94551	0.09901	1.50276		881	0.248743	0.10715	881	0.105024	0.52977		3168.61	0.00088	0.00637	0.00558	0.00594		0.29981	1.52675	0.29981	0.7595	0.29981	3.0132	0.29981	3.52605		881	0.157	0.34532	881	1.33873	3.10547	881	0.36686	1.45807	881	0.24965	0.4694	881	0.49293	1.14906		3168.58	0.00496	0.000915325	0.000425216	0.000139873
0.09794	0.03364	0.09794	0.94439	0.09794	1.502		882	0.248743	0.10715	882	0.104404	0.52664		3167.89	0.00034	0.00648	0.00649	0.00676		0.29875	1.52301	0.29875	0.75734	0.29875	3.01431	0.29875	3.52881		882	0.15552	0.34207	882	1.34206	3.11321	882	0.36748	1.46053	882	0.24955	0.46923	882	0.49112	1.14483		3167.86	0.00639	0.00265	0.000622992	0.000708689
0.09687	0.03445	0.09687	0.94329	0.09687	1.502		883	0.249041	0.10728	883	0.103975	0.52447		3167.18	6e-05	0.00622	0.00821	0.00769		0.29768	1.51857	0.29768	0.7547	0.29768	2.99705	0.29768	3.51778		883	0.15557	0.34218	883	1.34778	3.12649	883	0.36824	1.46356	883	0.24908	0.46833	883	0.49293	1.14906		3167.15	0.00761	0.00476	0.000662547	0.00151
0.0958	0.03641	0.0958	0.9422	0.0958	1.49914		884	0.249029	0.10727	884	0.103164	0.52038		3166.46	0	0.0056	0.01017	0.0083		0.29661	1.51412	0.29661	0.75135	0.29661	2.99815	0.29661	3.51318		884	0.1549	0.34071	884	1.35398	3.14087	884	0.36914	1.46717	884	0.24893	0.46806	884	0.49212	1.14717		3166.43	0.00857	0.00673	0.000583436	0.00226
0.09474	0.03331	0.09474	0.94111	0.09474	1.49933		885	0.248508	0.10705	885	0.101972	0.51437		3165.75	4e-05	0.00471	0.01195	0.0085		0.29554	1.50921	0.29554	0.74894	0.29554	2.99998	0.29554	3.5141		885	0.15481	0.3405	885	1.35875	3.15193	885	0.36943	1.4683	885	0.24903	0.46824	885	0.4916	1.14595		3165.72	0.00924	0.00814	0.000543881	0.00267
0.09367	0.03388	0.09367	0.94003	0.09367	1.49838		886	0.248028	0.10684	886	0.101305	0.51101		3165.03	3e-05	0.00361	0.01326	0.00838		0.29447	1.50594	0.29447	0.74655	0.29447	2.98493	0.29447	3.50491		886	0.15342	0.33746	886	1.36209	3.15967	886	0.37024	1.47152	886	0.24893	0.46806	886	0.49217	1.14728		3165	0.00959	0.00876	0.000603214	0.00266
0.0926	0.03388	0.0926	0.93896	0.0926	1.49762		887	0.247932	0.1068	887	0.102735	0.51822		3164.31	4e-05	0.00239	0.01375	0.00806		0.29341	1.50056	0.29341	0.74295	0.29341	2.98383	0.29341	3.4994		887	0.15161	0.33347	887	1.36543	3.16741	887	0.37105	1.47475	887	0.2485	0.46725	887	0.4853	1.13127		3164.29	0.00962	0.00849	0.00071199	0.0023
0.09153	0.03184	0.09153	0.93788	0.09153	1.49078		888	0.247503	0.10661	888	0.100828	0.5086		3163.6	0.0001	0.00124	0.01317	0.00771		0.29234	1.49706	0.29234	0.74103	0.29234	2.98713	0.29234	3.4994		888	0.15171	0.33368	888	1.37115	3.18069	888	0.37162	1.47702	888	0.24908	0.46833	888	0.48287	1.12561		3163.57	0.00941	0.00746	0.000692213	0.00172
0.09046	0.03323	0.09046	0.9368	0.09046	1.49572		889	0.246311	0.1061	889	0.10016	0.50523		3162.88	0.00035	0.000377207	0.01157	0.00743		0.29127	1.49308	0.29127	0.73863	0.29127	2.97172	0.29127	3.49205		889	0.15516	0.34129	889	1.37544	3.19064	889	0.37196	1.47835	889	0.24865	0.46752	889	0.4781	1.11449		3162.86	0.00908	0.00594	0.00047466	0.00105
0.0894	0.03298	0.0894	0.9357	0.0894	1.49496		890	0.246693	0.10626	890	0.100065	0.50475		3162.17	0.0009	0	0.00927	0.00733		0.2902	1.48771	0.2902	0.73503	0.2902	2.97135	0.2902	3.48378		890	0.15886	0.34942	890	1.3783	3.19728	890	0.37244	1.48024	890	0.24793	0.46618	890	0.48187	1.12327		3162.14	0.00872	0.00429	0.00015822	0.000494217
0.08833	0.03404	0.08833	0.93457	0.08833	1.49439		891	0.247503	0.10661	891	0.0983005	0.49585		3161.45	0.00176	2.90159e-05	0.00682	0.00746		0.28913	1.48443	0.28913	0.73311	0.28913	2.97208	0.28913	3.48837		891	0.15848	0.34858	891	1.38021	3.2017	891	0.37353	1.4846	891	0.2476	0.46555	891	0.48025	1.11949		3161.42	0.00834	0.00287	1.97775e-05	0.000251771
0.08726	0.0338	0.08726	0.93342	0.08726	1.49249		892	0.246931	0.10637	892	0.097919	0.49393		3160.74	0.00283	0.000367535	0.00478	0.00782		0.28807	1.48116	0.28807	0.73071	0.28807	2.95997	0.28807	3.47734		892	0.15895	0.34962	892	1.38498	3.21277	892	0.37396	1.48631	892	0.24774	0.46582	892	0.47629	1.11027		3160.71	0.00791	0.00201	0.00031644	0.000447593
0.08619	0.03266	0.08619	0.93224	0.08619	1.49268		893	0.246883	0.10635	893	0.0977521	0.49308		3160.02	0.00388	0.000880149	0.00356	0.00839		0.287	1.47602	0.287	0.72735	0.287	2.95519	0.287	3.47459		893	0.15929	0.35036	893	1.38784	3.2194	893	0.37463	1.48896	893	0.24784	0.466	893	0.48435	1.12905		3159.99	0.00748	0.00196	0.00117	0.000969785
0.08512	0.03217	0.08512	0.93101	0.08512	1.49211		894	0.246645	0.10624	894	0.0973468	0.49104		3159.31	0.00464	0.00135	0.00326	0.00913		0.28593	1.47134	0.28593	0.72519	0.28593	2.9585	0.28593	3.47367		894	0.15814	0.34784	894	1.39165	3.22825	894	0.37515	1.49105	894	0.24784	0.466	894	0.48554	1.13183		3159.28	0.00715	0.0028	0.00244	0.00157
0.08406	0.03249	0.08406	0.92975	0.08406	1.4885		895	0.246931	0.10637	895	0.0974422	0.49152		3158.59	0.00484	0.00161	0.00378	0.00988		0.28486	1.46854	0.28486	0.72279	0.28486	2.94565	0.28486	3.46723		895	0.15934	0.35046	895	1.39595	3.23821	895	0.37611	1.49484	895	0.24741	0.46519	895	0.48359	1.12727		3158.56	0.00705	0.00439	0.00385	0.00203
0.08299	0.03249	0.08299	0.92845	0.08299	1.49078		896	0.245787	0.10587	896	0.0968699	0.48863		3157.88	0.0044	0.00161	0.00476	0.01042		0.28379	1.4634	0.28379	0.71943	0.28379	2.94051	0.28379	3.45713		896	0.15819	0.34795	896	1.39928	3.24595	896	0.37625	1.4954	896	0.24684	0.46411	896	0.48373	1.12761		3157.85	0.00724	0.0065	0.00503	0.00228
0.08192	0.03233	0.08192	0.92712	0.08192	1.48812		897	0.24674	0.10629	897	0.0965838	0.48719		3157.16	0.00346	0.00151	0.00578	0.0105		0.28273	1.45966	0.28273	0.71727	0.28273	2.94565	0.28273	3.4608		897	0.15981	0.35151	897	1.40262	3.25369	897	0.37749	1.50033	897	0.24693	0.46429	897	0.48154	1.12249		3157.13	0.00767	0.00889	0.00569	0.00239
0.08085	0.03217	0.08085	0.92575	0.08085	1.48812		898	0.246216	0.10606	898	0.095058	0.4795		3156.44	0.00244	0.0016	0.0066	0.01016		0.28166	1.45638	0.28166	0.71511	0.28166	2.93206	0.28166	3.44978		898	0.16091	0.35392	898	1.40548	3.26033	898	0.37782	1.50166	898	0.24688	0.4642	898	0.48177	1.12305		3156.42	0.00832	0.01135	0.00566	0.00254
0.07978	0.03192	0.07978	0.92437	0.07978	1.48717		899	0.246407	0.10614	899	0.0951056	0.47974		3155.73	0.00178	0.00209	0.00722	0.0096		0.28059	1.45147	0.28059	0.71175	0.28059	2.92545	0.28059	3.44426		899	0.16	0.35193	899	1.41025	3.27139	899	0.37797	1.50223	899	0.24726	0.46492	899	0.48197	1.12349		3155.7	0.00921	0.0138	0.00506	0.00288
0.07871	0.03192	0.07871	0.92298	0.07871	1.4807		900	0.246025	0.10598	900	0.094295	0.47565		3155.01	0.00177	0.00294	0.00783	0.00908		0.27952	1.44773	0.27952	0.70983	0.27952	2.93243	0.27952	3.44794		900	0.16072	0.3535	900	1.41311	3.27803	900	0.37882	1.50564	900	0.24698	0.46438	900	0.47801	1.11427		3154.99	0.01034	0.01618	0.00422	0.00351
0.07765	0.03176	0.07765	0.92159	0.07765	1.48602		901	0.245834	0.10589	901	0.0934367	0.47132		3154.3	0.00239	0.00387	0.00854	0.00874		0.27845	1.44399	0.27845	0.70767	0.27845	2.91958	0.27845	3.43783		901	0.16	0.35193	901	1.41788	3.28909	901	0.37949	1.50829	901	0.24617	0.46286	901	0.47896	1.11649		3154.27	0.01164	0.01836	0.00349	0.0043
0.07658	0.03159	0.07658	0.92021	0.07658	1.48602		902	0.246073	0.106	902	0.094295	0.47565		3153.58	0.00343	0.00457	0.00924	0.00854		0.27738	1.44002	0.27738	0.70431	0.27738	2.91077	0.27738	3.43232		902	0.15919	0.35015	902	1.42074	3.29573	902	0.37997	1.51019	902	0.24679	0.46402	902	0.48363	1.12738		3153.55	0.013	0.02021	0.00298	0.00504
0.07551	0.03151	0.07551	0.91884	0.07551	1.48431		903	0.245405	0.10571	903	0.094295	0.47565		3152.87	0.00464	0.00491	0.00952	0.00824		0.27632	1.43581	0.27632	0.70215	0.27632	2.92142	0.27632	3.43232		903	0.1579	0.34732	903	1.41502	3.28245	903	0.38045	1.51208	903	0.24636	0.46322	903	0.47615	1.10993		3152.84	0.01428	0.02158	0.00254	0.00545
0.07444	0.03135	0.07444	0.9175	0.07444	1.48469		904	0.246931	0.10637	904	0.0949149	0.47877		3152.15	0.00577	0.00491	0.009	0.00766		0.27525	1.43301	0.27525	0.69999	0.27525	2.90562	0.27525	3.42864		904	0.15628	0.34375	904	1.39308	3.23157	904	0.38169	1.51701	904	0.24541	0.46142	904	0.47929	1.11727		3152.12	0.01534	0.02246	0.00197	0.00542
0.07337	0.03127	0.07337	0.91618	0.07337	1.4845		905	0.244499	0.10532	905	0.0950103	0.47925		3151.44	0.00662	0.00464	0.00757	0.00673		0.27418	1.42833	0.27418	0.69687	0.27418	2.89792	0.27418	3.41761		905	0.15576	0.3426	905	1.3764	3.19286	905	0.38226	1.51928	905	0.2456	0.46178	905	0.48044	1.11994		3151.41	0.01609	0.02292	0.00121	0.00508
0.07231	0.03102	0.07231	0.9149	0.07231	1.48488		906	0.247837	0.10676	906	0.0953918	0.48118		3150.72	0.00701	0.0041	0.00557	0.00555		0.27311	1.42412	0.27311	0.69471	0.27311	2.9082	0.27311	3.42129		906	0.15748	0.34637	906	1.34302	3.11543	906	0.38254	1.52042	906	0.24541	0.46142	906	0.48211	1.12383		3150.69	0.01639	0.02311	0.000454883	0.00462
0.07124	0.03094	0.07124	0.91365	0.07124	1.48374		907	0.250174	0.10776	907	0.0955825	0.48214		3150.01	0.00678	0.00326	0.00353	0.00439		0.27204	1.42132	0.27204	0.69279	0.27204	2.89241	0.27204	3.41118		907	0.15504	0.34102	907	1.31727	3.0557	907	0.38264	1.5208	907	0.24498	0.46062	907	0.4864	1.13383		3149.98	0.01623	0.02321	9.88875e-06	0.00412
0.07017	0.03086	0.07017	0.91244	0.07017	1.48393		908	0.258041	0.11115	908	0.0956779	0.48262		3149.29	0.00591	0.0022	0.0019	0.00348		0.27098	1.41688	0.27098	0.68943	0.27098	2.88433	0.27098	3.4075		908	0.15361	0.33788	908	1.28961	2.99154	908	0.38021	1.51113	908	0.24579	0.46214	908	0.48158	1.1226		3149.26	0.01576	0.02342	9.88875e-06	0.00352
0.0691	0.0307	0.0691	0.91126	0.0691	1.48317		909	0.252701	0.10885	909	0.0962977	0.48575		3148.57	0.00456	0.00112	0.000824043	0.00293		0.26991	1.41314	0.26991	0.68751	0.26991	2.89461	0.26991	3.40659		909	0.15342	0.33746	909	1.27912	2.9672	909	0.37463	1.48896	909	0.24598	0.4625	909	0.48845	1.13861		3148.55	0.01531	0.02393	0.000355995	0.00275
0.06803	0.03086	0.06803	0.91012	0.06803	1.48279		910	0.26033	0.11214	910	0.0966315	0.48743		3147.86	0.00304	0.000309503	0.000216853	0.00262		0.26884	1.41033	0.26884	0.68559	0.26884	2.88029	0.26884	3.40107		910	0.15056	0.33117	910	1.26052	2.92407	910	0.36924	1.46754	910	0.24531	0.46125	910	0.47953	1.11782		3147.83	0.01518	0.02479	0.00129	0.00186
0.06697	0.03037	0.06697	0.909	0.06697	1.47994		911	0.255228	0.10994	911	0.0964408	0.48647		3147.14	0.00167	0	0	0.00236		0.26777	1.40565	0.26777	0.68247	0.26777	2.87111	0.26777	3.3928		911	0.15113	0.33242	911	1.25909	2.92075	911	0.34673	1.37809	911	0.24574	0.46205	911	0.471	1.09793		3147.12	0.01554	0.0259	0.00263	0.00101
0.0659	0.03029	0.0659	0.90792	0.0659	1.48184		912	0.2558	0.11019	912	0.0936751	0.47252		3146.43	0.00067	0	3.2528e-05	0.00203		0.2667	1.40121	0.2667	0.68007	0.2667	2.8836	0.2667	3.39648		912	0.15013	0.33022	912	1.26148	2.92628	912	0.34888	1.38662	912	0.24536	0.46134	912	0.46928	1.09393		3146.4	0.01643	0.02704	0.00415	0.000335695
0.06483	0.03021	0.06483	0.90685	0.06483	1.48222		913	0.255514	0.11006	913	0.0959163	0.48382		3145.71	0.0001	0.000290159	0.000477078	0.00156		0.26564	1.39817	0.26564	0.67839	0.26564	2.86707	0.26564	3.38729		913	0.14946	0.32875	913	1.23859	2.87318	913	0.32985	1.311	913	0.24531	0.46125	913	0.46671	1.08792		3145.69	0.01776	0.02808	0.00563	0
0.06376	0.02996	0.06376	0.90582	0.06376	1.48184		914	0.254692	0.10971	914	0.0950222	0.47931		3145	0	0.000764085	0.00133	0.00095808		0.26457	1.39467	0.26457	0.67527	0.26457	2.85974	0.26457	3.38085		914	0.14775	0.32498	914	1.21904	2.82783	914	0.33758	1.3417	914	0.24507	0.4608	914	0.46165	1.07614		3144.97	0.01937	0.02894	0.00682	0
0.06269	0.02988	0.06269	0.9048	0.06269	1.48013		915	0.253798	0.10933	915	0.0956779	0.48262		3144.28	4e-05	0.00114	0.0025	0.00035098		0.2635	1.38999	0.2635	0.67312	0.2635	2.86671	0.2635	3.38269		915	0.14694	0.32319	915	1.19281	2.767	915	0.33662	1.33791	915	0.24502	0.46071	915	0.45903	1.07003		3144.25	0.02111	0.02976	0.00756	0.000121223
0.06162	0.02988	0.06162	0.90379	0.06162	1.48203		916	0.253654	0.10926	916	0.0948195	0.47829		3143.57	0.00055	0.00121	0.00379	-3.79438e-05		0.26243	1.38742	0.26243	0.67144	0.26243	2.85569	0.26243	3.37442		916	0.14551	0.32005	916	1.17898	2.73492	916	0.31169	1.23879	916	0.2456	0.46178	916	0.4544	1.05925		3143.54	0.02283	0.03076	0.00777	0.000773963
0.06056	0.0298	0.06056	0.90279	0.06056	1.48127		917	0.250329	0.10783	917	0.0930076	0.46915		3142.85	0.00168	0.000947853	0.00498	0		0.26136	1.38275	0.26136	0.66807	0.26136	2.84504	0.26136	3.36891		917	0.14503	0.319	917	1.15896	2.68846	917	0.33467	1.33014	917	0.24593	0.46241	917	0.45555	1.06191		3142.82	0.02445	0.03215	0.00751	0.00186
0.05949	0.02947	0.05949	0.9018	0.05949	1.4826		918	0.247217	0.10649	918	0.0934844	0.47156		3142.14	0.00327	0.00054163	0.00586	0.000341494		0.26029	1.37947	0.26029	0.66616	0.26029	2.85422	0.26029	3.36983		918	0.14403	0.3168	918	1.13585	2.63487	918	0.33682	1.33867	918	0.24517	0.46098	918	0.44782	1.04391		3142.11	0.02595	0.03395	0.00693	0.00319
0.05842	0.02931	0.05842	0.90081	0.05842	1.48146		919	0.246645	0.10624	919	0.0948672	0.47853		3141.42	0.00502	0.000193439	0.00639	0.00118		0.25923	1.37597	0.25923	0.66424	0.25923	2.84321	0.25923	3.36431		919	0.14298	0.31449	919	1.11945	2.59682	919	0.32776	1.30266	919	0.24479	0.46026	919	0.44606	1.03979		3141.39	0.02735	0.03584	0.00618	0.00449
0.05735	0.02931	0.05735	0.8998	0.05735	1.48412		920	0.246073	0.106	920	0.0953441	0.48094		3140.71	0.00649	9.67197e-06	0.00661	0.00237		0.25816	1.37223	0.25816	0.66136	0.25816	2.83256	0.25816	3.35236		920	0.14212	0.3126	920	1.11177	2.57901	920	0.32427	1.28883	920	0.24493	0.46053	920	0.45879	1.06947		3140.68	0.02868	0.03738	0.00532	0.00546
0.05628	0.02906	0.05628	0.89879	0.05628	1.48298		921	0.249077	0.10729	921	0.0958686	0.48358		3139.99	0.00729	0	0.00666	0.00375		0.25709	1.36825	0.25709	0.6592	0.25709	2.84101	0.25709	3.3588		921	0.14164	0.31155	921	1.1031	2.55888	921	0.31016	1.23273	921	0.24321	0.4573	921	0.44863	1.0458		3139.96	0.02995	0.03818	0.00434	0.0059
0.05522	0.02898	0.05522	0.89777	0.05522	1.48108		922	0.261189	0.11251	922	0.0941043	0.47468		3139.27	0.0073	6.77038e-05	0.00659	0.00511		0.25602	1.36474	0.25602	0.65752	0.25602	2.83073	0.25602	3.34869		922	0.14188	0.31208	922	1.09289	2.5352	922	0.31779	1.26305	922	0.24283	0.45658	922	0.44849	1.04546		3139.25	0.03109	0.03802	0.00328	0.00578
0.05415	0.02882	0.05415	0.89673	0.05415	1.48317		923	0.290466	0.12512	923	0.0933414	0.47084		3138.56	0.0067	0.000222455	0.00636	0.00621		0.25495	1.36171	0.25495	0.65464	0.25495	2.81934	0.25495	3.34042		923	0.14002	0.30799	923	1.08765	2.52304	923	0.31488	1.25149	923	0.24231	0.4556	923	0.45202	1.05369		3138.53	0.03204	0.03702	0.00229	0.0053
0.05308	0.02874	0.05308	0.89567	0.05308	1.48222		924	0.288273	0.12418	924	0.0931983	0.47011		3137.84	0.00585	0.000512614	0.00592	0.00674		0.25389	1.35703	0.25389	0.65224	0.25389	2.82852	0.25389	3.34226		924	0.13821	0.304	924	1.07682	2.49793	924	0.31645	1.25775	924	0.24097	0.45309	924	0.44406	1.03513		3137.82	0.03273	0.03548	0.00158	0.0047
0.05201	0.02874	0.05201	0.8946	0.05201	1.48469		925	0.28894	0.12446	925	0.0945811	0.47709		3137.13	0.00505	0.000928509	0.00526	0.00654		0.25282	1.35469	0.25282	0.6508	0.25282	2.81971	0.25282	3.33674		925	0.13802	0.30358	925	1.06881	2.47935	925	0.31612	1.25642	925	0.24107	0.45327	925	0.44201	1.03035		3137.1	0.03308	0.0339	0.00127	0.00422
0.05094	0.02849	0.05094	0.89353	0.05094	1.48355		926	0.267101	0.11506	926	0.095058	0.4795		3136.41	0.00444	0.00143	0.00441	0.00569		0.25175	1.35072	0.25175	0.64768	0.25175	2.80612	0.25175	3.32572		926	0.13682	0.30093	926	1.06686	2.47481	926	0.31068	1.23481	926	0.24064	0.45246	926	0.44029	1.02634		3136.38	0.03307	0.03274	0.00136	0.00392
0.04988	0.02849	0.04988	0.89244	0.04988	1.48241		927	0.254942	0.10982	927	0.0935321	0.4718		3135.7	0.00402	0.0019	0.00346	0.00443		0.25068	1.34698	0.25068	0.64576	0.25068	2.81567	0.25068	3.33031		927	0.13621	0.2996	927	1.06996	2.482	927	0.30749	1.22212	927	0.2403	0.45183	927	0.43957	1.02468		3135.67	0.03269	0.03225	0.00173	0.00373
0.04881	0.02833	0.04881	0.89136	0.04881	1.48469		928	0.254751	0.10974	928	0.0947242	0.47781		3134.98	0.0037	0.00217	0.00246	0.003		0.24961	1.34464	0.24961	0.64408	0.24961	2.80503	0.24961	3.32572		928	0.13483	0.29655	928	1.07406	2.49151	928	0.29643	1.17815	928	0.2394	0.45013	928	0.43762	1.02012		3134.95	0.03209	0.03239	0.00216	0.00353
0.04774	0.02833	0.04774	0.89027	0.04774	1.48545		929	0.255228	0.10994	929	0.0951533	0.47998		3134.27	0.00343	0.00214	0.00147	0.00164		0.24854	1.34043	0.24854	0.6412	0.24854	2.79364	0.24854	3.31377		929	0.13502	0.29697	929	1.07859	2.50202	929	0.31283	1.24334	929	0.2393	0.44995	929	0.43857	1.02234		3134.24	0.03158	0.03291	0.00238	0.0032
0.04667	0.02808	0.04667	0.8892	0.04667	1.48755		930	0.255562	0.11009	930	0.0941997	0.47517		3133.55	0.00312	0.00186	0.000618032	0.000569157		0.24748	1.33646	0.24748	0.63904	0.24748	2.80282	0.24748	3.31928		930	0.13292	0.29236	930	1.08273	2.51164	930	0.31803	1.264	930	0.23973	0.45076	930	0.43709	1.0189		3133.52	0.03149	0.03365	0.00227	0.00267
0.0456	0.028	0.0456	0.88815	0.0456	1.48736		931	0.255657	0.11013	931	0.0947719	0.47805		3132.84	0.00272	0.0015	4.33707e-05	0		0.24641	1.33295	0.24641	0.6376	0.24641	2.79327	0.24641	3.31377		931	0.13359	0.29383	931	1.08698	2.52149	931	0.32103	1.27594	931	0.23863	0.44869	931	0.42932	1.00078		3132.81	0.03205	0.03467	0.00186	0.00196
0.04453	0.02792	0.04453	0.88711	0.04453	1.48812		932	0.25499	0.10984	932	0.0949626	0.47901		3132.12	0.0022	0.00124	-4.33707e-05	-9.48594e-06		0.24534	1.32991	0.24534	0.63472	0.24534	2.78227	0.24534	3.30366		932	0.13511	0.29718	932	1.09179	2.53266	932	0.32404	1.28788	932	0.2382	0.44789	932	0.43481	1.01356		3132.09	0.03329	0.03613	0.00128	0.00119
0.04347	0.02776	0.04347	0.88609	0.04347	1.48812		933	0.255991	0.11027	933	0.095964	0.48407		3131.4	0.00158	0.00117	0	9.48594e-06		0.24427	1.32524	0.24427	0.63256	0.24427	2.78998	0.24427	3.3055		933	0.13759	0.30264	933	1.09799	2.54704	933	0.32566	1.29432	933	0.2383	0.44807	933	0.43609	1.01656		3131.38	0.03494	0.03812	0.00071199	0.000540842
0.0424	0.02768	0.0424	0.8851	0.0424	1.48945		934	0.254704	0.10972	934	0.0952487	0.48046		3130.69	0.00095	0.00129	0	0.000521727		0.2432	1.3229	0.2432	0.63112	0.2432	2.78079	0.2432	3.30458		934	0.1394	0.30662	934	1.10109	2.55423	934	0.32747	1.30153	934	0.23735	0.44627	934	0.4381	1.02123		3130.66	0.03657	0.04043	0.000296663	0.000121223
0.04133	0.02759	0.04133	0.88412	0.04133	1.48888		935	0.253082	0.10902	935	0.0958686	0.48358		3129.97	0.00041	0.00155	0.000108427	0.00121		0.24214	1.31893	0.24214	0.62824	0.24214	2.76722	0.24214	3.29079		935	0.14079	0.30967	935	1.10605	2.56573	935	0.32842	1.30532	935	0.23706	0.44573	935	0.43605	1.01645		3129.95	0.03773	0.04266	4.94438e-05	0
0.04026	0.02743	0.04026	0.88316	0.04026	1.48983		936	0.25704	0.11072	936	0.0960593	0.48455		3129.26	8e-05	0.00192	0.000130112	0.00185		0.24107	1.31565	0.24107	0.62608	0.24107	2.77859	0.24107	3.29447		936	0.13988	0.30767	936	1.11087	2.57691	936	0.32947	1.30949	936	0.23716	0.44591	936	0.43447	1.01278		3129.23	0.03822	0.04444	-2.96663e-05	0.000102573
0.03919	0.02735	0.03919	0.88222	0.03919	1.49059		937	0.274266	0.11814	937	0.0960116	0.48431		3128.54	0	0.00235	4.33707e-05	0.00229		0.24	1.31238	0.24	0.62464	0.24	2.76722	0.24	3.28896		937	0.14074	0.30956	937	1.11435	2.58498	937	0.33105	1.31574	937	0.23792	0.44735	937	0.43428	1.01234		3128.52	0.03808	0.04562	0	0.000372994
0.03813	0.02719	0.03813	0.88128	0.03813	1.49268		938	0.29533	0.12722	938	0.095964	0.48407		3127.83	2e-05	0.00279	0	0.00257		0.23893	1.30911	0.23893	0.622	0.23893	2.75767	0.23893	3.28161		938	0.14074	0.30956	938	1.12403	2.60743	938	0.33229	1.32067	938	0.23859	0.4486	938	0.43409	1.01189		3127.8	0.03754	0.04616	1.97775e-05	0.000643415
0.03706	0.0271	0.03706	0.88035	0.03706	1.49249		939	0.291611	0.12561	939	0.0961547	0.48503		3127.11	0.00016	0.00312	0.000130112	0.00285		0.23786	1.30537	0.23786	0.61984	0.23786	2.76537	0.23786	3.27885		939	0.13955	0.30694	939	1.12555	2.61097	939	0.33353	1.3256	939	0.2384	0.44825	939	0.43714	1.01901		3127.08	0.0368	0.04613	3.9555e-05	0.000764638
0.03599	0.02702	0.03599	0.87942	0.03599	1.49173		940	0.288988	0.12448	940	0.0956302	0.48238		3126.4	0.00035	0.00324	0.000639718	0.00323		0.2368	1.30186	0.2368	0.6184	0.2368	2.75583	0.2368	3.27793		940	0.14041	0.30883	940	1.13123	2.62414	940	0.33462	1.32995	940	0.23878	0.44896	940	0.43853	1.02223		3126.37	0.03602	0.04567	2.96663e-05	0.00067139
0.03492	0.02694	0.03492	0.87848	0.03492	1.49097		941	0.286032	0.12321	941	0.095964	0.48407		3125.68	0.00053	0.00304	0.00152	0.00368		0.23573	1.29906	0.23573	0.61576	0.23573	2.74555	0.23573	3.26598		941	0.13864	0.30495	941	1.13719	2.63796	941	0.33538	1.33299	941	0.23973	0.45076	941	0.43619	1.01678		3125.65	0.03532	0.04506	0	0.000419619
0.03385	0.02678	0.03385	0.87753	0.03385	1.49287		942	0.286222	0.12329	942	0.0966315	0.48743		3124.97	0.00065	0.00254	0.00263	0.00397		0.23466	1.29461	0.23466	0.61336	0.23466	2.75216	0.23466	3.2669		942	0.13883	0.30537	942	1.14186	2.6488	942	0.33648	1.33735	942	0.23968	0.45067	942	0.44053	1.0269		3124.94	0.03492	0.04464	-2.96663e-05	0.000130548
0.03279	0.02661	0.03279	0.87659	0.03279	1.49287		943	0.29018	0.125	943	0.0963454	0.48599		3124.25	0.00071	0.00185	0.00381	0.00382		0.23359	1.29228	0.23359	0.6124	0.23359	2.74298	0.23359	3.26507		943	0.13902	0.30578	943	1.14859	2.6644	943	0.33715	1.34	943	0.23968	0.45067	943	0.44344	1.03368		3124.22	0.03503	0.04462	0	0
0.03172	0.02653	0.03172	0.87564	0.03172	1.49154		944	0.297953	0.12835	944	0.0969176	0.48888		3123.54	0.00075	0.00107	0.00486	0.00308		0.23252	1.28854	0.23252	0.60952	0.23252	2.73306	0.23252	3.25496		944	0.13721	0.3018	944	1.15426	2.67756	944	0.33896	1.3472	944	0.23959	0.45049	944	0.44444	1.03601		3123.51	0.03584	0.04514	1.97775e-05	1.86497e-05
0.03065	0.02645	0.03065	0.87469	0.03065	1.49059		945	0.273396	0.11777	945	0.0972037	0.49032		3122.82	0.00083	0.000396551	0.00569	0.00192		0.23145	1.2848	0.23145	0.60736	0.23145	2.73821	0.23145	3.25588		945	0.13592	0.29897	945	1.15912	2.68885	945	0.33906	1.34758	945	0.23992	0.45111	945	0.44177	1.02979		3122.79	0.03736	0.04616	0.00023733	0.000522192
0.02958	0.02629	0.02958	0.87375	0.02958	1.49211		946	0.252129	0.10861	946	0.0981574	0.49513		3122.1	0.00102	0	0.00631	0.00074939		0.23039	1.28246	0.23039	0.60616	0.23039	2.7305	0.23039	3.2522		946	0.13573	0.29855	946	1.16785	2.70909	946	0.34092	1.35497	946	0.23959	0.45049	946	0.4411	1.02823		3122.08	0.03947	0.0476	0.000622992	0.00152
0.02851	0.02621	0.02851	0.87282	0.02851	1.49306		947	0.253321	0.10912	947	0.0984435	0.49657		3121.39	0.00135	2.90159e-05	0.00674	2.84578e-05		0.22932	1.27989	0.22932	0.60352	0.22932	2.72242	0.22932	3.24301		947	0.13511	0.29718	947	1.17391	2.72314	947	0.34106	1.35554	947	0.24035	0.45192	947	0.43919	1.02379		3121.36	0.04186	0.04928	0.00109	0.00287
0.02745	0.02612	0.02745	0.87191	0.02745	1.49268		948	0.252415	0.10873	948	0.0965838	0.48719		3120.67	0.00187	0.000425567	0.00712	0		0.22825	1.27545	0.22825	0.60136	0.22825	2.72573	0.22825	3.24393		948	0.13383	0.29435	948	1.17858	2.73398	948	0.34235	1.36066	948	0.23983	0.45093	948	0.43204	1.00711		3120.65	0.04421	0.05101	0.00157	0.00428
0.02638	0.02596	0.02638	0.87104	0.02638	1.48869		949	0.253225	0.10908	949	0.0965838	0.48719		3119.96	0.00253	0.00133	0.00757	0.000626072		0.22718	1.27194	0.22718	0.59992	0.22718	2.71985	0.22718	3.24301		949	0.13311	0.29278	949	1.18435	2.74736	949	0.34368	1.36596	949	0.24126	0.45362	949	0.43137	1.00556		3119.93	0.04623	0.05263	0.00201	0.00545
0.02531	0.02588	0.02531	0.8702	0.02531	1.49268		950	0.252415	0.10873	950	0.0974898	0.49176		3119.24	0.00324	0.00253	0.0082	0.00175		0.22611	1.2696	0.22611	0.59752	0.22611	2.70663	0.22611	3.22831		950	0.13268	0.29183	950	1.19346	2.76849	950	0.34583	1.37449	950	0.24092	0.453	950	0.43223	1.00756		3119.21	0.04771	0.05401	0.00236	0.00617
0.02424	0.0258	0.02424	0.8694	0.02424	1.49154		951	0.27808	0.11979	951	0.0976329	0.49248		3118.53	0.00385	0.00378	0.00898	0.0031		0.22505	1.26539	0.22505	0.59537	0.22505	2.71508	0.22505	3.23382		951	0.13259	0.29163	951	1.1978	2.77855	951	0.34692	1.37885	951	0.23978	0.45085	951	0.42737	0.99622		3118.5	0.04853	0.05513	0.00262	0.00642
0.02317	0.02572	0.02317	0.86864	0.02317	1.49306		952	0.307108	0.13229	952	0.0979667	0.49417		3117.81	0.00428	0.00487	0.0097	0.00439		0.22398	1.26282	0.22398	0.59393	0.22398	2.70773	0.22398	3.22923		952	0.13139	0.289	952	1.205	2.79526	952	0.34821	1.38397	952	0.24116	0.45345	952	0.42799	0.99767		3117.78	0.04869	0.05592	0.00278	0.00622
0.0221	0.02555	0.0221	0.86794	0.0221	1.49154		953	0.299574	0.12904	953	0.0988727	0.49874		3117.1	0.00447	0.00568	0.01011	0.00532		0.22291	1.25955	0.22291	0.59152	0.22291	2.69488	0.22291	3.22095		953	0.13049	0.28701	953	1.20805	2.80234	953	0.34897	1.387	953	0.24088	0.45291	953	0.42389	0.98811		3117.07	0.04827	0.05634	0.00282	0.0057
0.02104	0.02547	0.02104	0.86727	0.02104	1.49363		954	0.297571	0.12818	954	0.098968	0.49922		3116.38	0.00438	0.00607	0.01006	0.00563		0.22184	1.25557	0.22184	0.58937	0.22184	2.70296	0.22184	3.21728		954	0.12987	0.28565	954	1.21706	2.82324	954	0.35088	1.39458	954	0.24145	0.45398	954	0.42212	0.98399		3116.35	0.04745	0.05627	0.00268	0.00499
0.01997	0.02539	0.01997	0.86665	0.01997	1.49287		955	0.295473	0.12728	955	0.0979667	0.49417		3115.67	0.00396	0.00594	0.00972	0.00526		0.22077	1.25324	0.22077	0.58817	0.22077	2.69451	0.22077	3.21912		955	0.12934	0.28449	955	1.22216	2.83508	955	0.35217	1.3997	955	0.24102	0.45318	955	0.42074	0.98077		3115.64	0.04639	0.05566	0.00231	0.00421
0.0189	0.02531	0.0189	0.86606	0.0189	1.49306		956	0.293995	0.12664	956	0.098062	0.49465		3114.95	0.0032	0.0052	0.00927	0.00427		0.21971	1.24996	0.21971	0.58577	0.21971	2.68387	0.21971	3.20717		956	0.12977	0.28544	956	1.22502	2.84171	956	0.35308	1.4033	956	0.2414	0.45389	956	0.41859	0.97577		3114.92	0.04519	0.05453	0.0017	0.00356
0.01783	0.02514	0.01783	0.8655	0.01783	1.49306		957	0.293613	0.12648	957	0.0994449	0.50162		3114.23	0.00219	0.00397	0.00889	0.00296		0.21864	1.24669	0.21864	0.58361	0.21864	2.69195	0.21864	3.20717		957	0.12729	0.27998	957	1.22383	2.83895	957	0.35465	1.40955	957	0.24064	0.45246	957	0.41979	0.97855		3114.21	0.04394	0.05299	0.000969098	0.00318
0.01676	0.02506	0.01676	0.86496	0.01676	1.49192		958	0.291945	0.12576	958	0.0996356	0.50259		3113.52	0.00115	0.0025	0.00865	0.00164		0.21757	1.24295	0.21757	0.58217	0.21757	2.68314	0.21757	3.20349		958	0.12624	0.27768	958	1.19951	2.78254	958	0.35536	1.41239	958	0.24068	0.45255	958	0.42045	0.9801		3113.49	0.04275	0.05131	0.00031644	0.00315
0.0157	0.02498	0.0157	0.86444	0.0157	1.49192		959	0.291611	0.12561	959	0.0994925	0.50186		3112.8	0.00035	0.00118	0.00852	0.000616586		0.2165	1.24085	0.2165	0.58001	0.2165	2.66992	0.2165	3.19706		959	0.1261	0.27736	959	1.18096	2.73951	959	0.34573	1.37411	959	0.24116	0.45345	959	0.41869	0.97599		3112.78	0.04171	0.04973	0	0.00345
0.01463	0.0249	0.01463	0.86391	0.01463	1.49287		960	0.290276	0.12504	960	0.0995402	0.5021		3112.09	0	0.000299831	0.00848	8.53735e-05		0.21543	1.23664	0.21543	0.57761	0.21543	2.68093	0.21543	3.19522		960	0.125	0.27495	960	1.15283	2.67425	960	0.33748	1.34133	960	0.24159	0.45425	960	0.42122	0.98188		3112.06	0.04092	0.0484	6.92213e-05	0.00394
0.01356	0.02474	0.01356	0.86339	0.01356	1.49344		961	0.290276	0.12504	961	0.099731	0.50307		3111.37	0.00015	0	0.00854	8.53735e-05		0.21437	1.2336	0.21437	0.57641	0.21437	2.67065	0.21437	3.1943		961	0.1251	0.27516	961	1.14096	2.6467	961	0.32699	1.29963	961	0.24192	0.45488	961	0.42322	0.98655		3111.35	0.04042	0.04739	0.000494438	0.00445
0.01249	0.02466	0.01249	0.86286	0.01249	1.49268		962	0.269938	0.11628	962	0.0999217	0.50403		3110.66	0.00071	0	0.00874	0.000559671		0.2133	1.23243	0.2133	0.57425	0.2133	2.65853	0.2133	3.18511		962	0.12477	0.27442	962	1.12107	2.60058	962	0.31154	1.23823	962	0.24216	0.45533	962	0.4225	0.98488		3110.63	0.04018	0.04668	0.00112	0.00486
0.01142	0.02457	0.01142	0.86232	0.01142	1.49249		963	0.249697	0.10756	963	0.100172	0.50529		3109.94	0.0015	0.000203111	0.0091	0.00137		0.21223	1.22846	0.21223	0.57185	0.21223	2.66661	0.21223	3.18236		963	0.12353	0.2717	963	1.10643	2.56662	963	0.31059	1.23443	963	0.24207	0.45515	963	0.42446	0.98944		3109.91	0.0401	0.04612	0.00174	0.00506
0.01036	0.02441	0.01036	0.86177	0.01036	1.49192		964	0.249506	0.10748	964	0.100542	0.50716		3109.23	0.00231	0.000512614	0.00964	0.00239		0.21116	1.22589	0.21116	0.57089	0.21116	2.65964	0.21116	3.1842		964	0.12262	0.2697	964	1.09747	2.54582	964	0.30263	1.20279	964	0.24273	0.4564	964	0.42308	0.98622		3109.2	0.04011	0.04546	0.0022	0.005
0.00929	0.02441	0.00929	0.86121	0.00929	1.49135		965	0.250221	0.10778	965	0.100494	0.50692		3108.51	0.00305	0.000783429	0.01034	0.00352		0.21009	1.22285	0.21009	0.56873	0.21009	2.64789	0.21009	3.17133		965	0.12233	0.26908	965	1.08855	2.52514	965	0.30825	1.22515	965	0.24293	0.45676	965	0.42575	0.99244		3108.48	0.04015	0.04447	0.00236	0.00462
0.00822	0.02425	0.00822	0.86066	0.00822	1.49173		966	0.249887	0.10764	966	0.101257	0.51076		3107.8	0.00373	0.000976869	0.01121	0.00471		0.20902	1.21887	0.20902	0.56633	0.20902	2.65524	0.20902	3.17317		966	0.1221	0.26855	966	1.05107	2.4382	966	0.29895	1.18819	966	0.24321	0.4573	966	0.42322	0.98655		3107.77	0.04018	0.04299	0.00222	0.00396
0.00715	0.02425	0.00715	0.86011	0.00715	1.49116		967	0.278975	0.12017	967	0.10202	0.51461		3107.08	0.00435	0.00117	0.0123	0.00594		0.20796	1.21513	0.20796	0.56513	0.20796	2.64935	0.20796	3.16765		967	0.12071	0.26551	967	1.02523	2.37824	967	0.29338	1.16602	967	0.24278	0.45649	967	0.42803	0.99778		3107.05	0.04006	0.0411	0.00183	0.00311
0.00608	0.02408	0.00608	0.85957	0.00608	1.48983		968	0.295425	0.12726	968	0.101209	0.51052		3106.37	0.00488	0.00142	0.01358	0.00716		0.20689	1.21326	0.20689	0.56321	0.20689	2.6365	0.20689	3.16122		968	0.12043	0.26488	968	1.01169	2.34683	968	0.30525	1.21321	968	0.24326	0.45739	968	0.42451	0.98955		3106.34	0.03967	0.03905	0.00133	0.00221
0.00501	0.02392	0.00501	0.85906	0.00501	1.48888		969	0.293089	0.12625	969	0.10202	0.51461		3105.65	0.00515	0.00173	0.01503	0.00837		0.20582	1.20952	0.20582	0.56081	0.20582	2.64239	0.20582	3.15846		969	0.12033	0.26467	969	1.01192	2.34738	969	0.30944	1.22989	969	0.24326	0.45739	969	0.42389	0.98811		3105.62	0.03895	0.0372	0.000909765	0.00135
0.00395	0.02384	0.00395	0.85857	0.00395	1.48964		970	0.291801	0.1257	970	0.100971	0.50932		3104.93	0.00504	0.00205	0.01652	0.0095		0.20475	1.20602	0.20475	0.55961	0.20475	2.63761	0.20475	3.15846		970	0.12086	0.26582	970	1.01049	2.34406	970	0.3124	1.24164	970	0.24464	0.45999	970	0.42932	1.00078		3104.91	0.03797	0.03583	0.00071199	0.000662065
0.00288	0.02376	0.00288	0.85811	0.00288	1.48755		971	0.290609	0.12518	971	0.102354	0.5163		3104.22	0.00452	0.00228	0.01789	0.01052		0.20368	1.20391	0.20368	0.55745	0.20368	2.62696	0.20368	3.14836		971	0.11976	0.26341	971	1.01178	2.34705	971	0.31464	1.25055	971	0.24273	0.4564	971	0.42532	0.99144		3104.19	0.0369	0.03506	0.000800989	0.000214472
0.00181	0.02376	0.00181	0.85768	0.00181	1.48812		972	0.289799	0.12483	972	0.101972	0.51437		3103.5	0.00374	0.00241	0.01892	0.01135		0.20262	1.19994	0.20262	0.55505	0.20262	2.6288	0.20262	3.14744		972	0.11857	0.26079	972	1.01664	2.35833	972	0.31645	1.25775	972	0.24259	0.45614	972	0.42446	0.98944		3103.48	0.03582	0.03477	0.00116	9.32486e-05
0.0007422	0.02359	0.0007422	0.85729	0.0007422	1.48736		973	0.289274	0.12461	973	0.102544	0.51726		3102.79	0.00294	0.00245	0.01946	0.01202		0.20155	1.19713	0.20155	0.55409	0.20155	2.62733	0.20155	3.14652		973	0.1178	0.25911	973	1.02175	2.37017	973	0.31884	1.26722	973	0.24273	0.4564	973	0.42417	0.98877		3102.76	0.03474	0.0347	0.00165	0.000372994
-0.0003259	0.02351	-0.0003259	0.85693	-0.0003259	1.48545		974	0.289179	0.12457	974	0.103498	0.52207		3102.07	0.00233	0.0024	0.01946	0.01253		0.20048	1.19456	0.20048	0.55193	0.20048	2.61228	0.20048	3.13641		974	0.11776	0.25901	974	1.02857	2.38599	974	0.32065	1.27443	974	0.24169	0.45443	974	0.42303	0.98611		3102.04	0.03357	0.03451	0.00216	0.00106
-0.00139	0.02343	-0.00139	0.8566	-0.00139	1.48717		975	0.287796	0.12397	975	0.102735	0.51822		3101.36	0.00198	0.00227	0.01906	0.01299		0.19941	1.19176	0.19941	0.54977	0.19941	2.61704	0.19941	3.13549		975	0.11699	0.25733	975	1.03381	2.39815	975	0.32275	1.28276	975	0.24207	0.45515	975	0.42427	0.989		3101.33	0.03227	0.03402	0.00253	0.00211
-0.00246	0.02335	-0.00246	0.85628	-0.00246	1.48488		976	0.287128	0.12368	976	0.103403	0.52159		3100.64	0.00187	0.00205	0.01852	0.01348		0.19834	1.18778	0.19834	0.54857	0.19834	2.61484	0.19834	3.13549		976	0.11761	0.25869	976	1.03953	2.41143	976	0.32427	1.28883	976	0.24002	0.45129	976	0.42298	0.98599		3100.61	0.03082	0.03315	0.0027	0.00332
-0.00353	0.0231	-0.00353	0.85598	-0.00353	1.4845		977	0.28751	0.12385	977	0.102973	0.51942		3099.93	0.00197	0.00184	0.01807	0.01408		0.19728	1.18591	0.19728	0.54665	0.19728	2.60089	0.19728	3.1263		977	0.11642	0.25607	977	1.04769	2.43034	977	0.32594	1.29546	977	0.23897	0.44932	977	0.42479	0.99022		3099.9	0.02923	0.03195	0.00265	0.00449
-0.0046	0.02302	-0.0046	0.85568	-0.0046	1.48279		978	0.286127	0.12325	978	0.103403	0.52159		3099.21	0.00231	0.00177	0.01787	0.01481		0.19621	1.18287	0.19621	0.54425	0.19621	2.60567	0.19621	3.12354		978	0.11575	0.2546	978	1.05245	2.4414	978	0.3279	1.30323	978	0.2384	0.44825	978	0.42613	0.99333		3099.18	0.02752	0.03045	0.00244	0.00546
-0.00567	0.02302	-0.00567	0.85538	-0.00567	1.4826		979	0.285603	0.12303	979	0.103736	0.52327		3098.5	0.00296	0.00201	0.01798	0.01568		0.19514	1.17913	0.19514	0.54329	0.19514	2.60384	0.19514	3.12722		979	0.11542	0.25387	979	1.06004	2.45899	979	0.32966	1.31024	979	0.23735	0.44627	979	0.42184	0.98333		3098.47	0.02573	0.02874	0.00218	0.00614
-0.00673	0.02294	-0.00673	0.85508	-0.00673	1.47994		980	0.249029	0.10727	980	0.103498	0.52207		3097.78	0.0039	0.00257	0.01843	0.01666		0.19407	1.17726	0.19407	0.54137	0.19407	2.58694	0.19407	3.1116		980	0.11399	0.25072	980	1.06886	2.47946	980	0.33128	1.31669	980	0.23778	0.44708	980	0.42231	0.98444		3097.75	0.024	0.02691	0.00199	0.00645
-0.0078	0.02278	-0.0078	0.85476	-0.0078	1.48013		981	0.248886	0.10721	981	0.103868	0.52393		3097.06	0.00504	0.0033	0.01931	0.01775		0.193	1.17376	0.193	0.53897	0.193	2.59355	0.193	3.11068		981	0.11451	0.25188	981	1.07382	2.49096	981	0.33333	1.32484	981	0.23859	0.4486	981	0.41788	0.9741		3097.04	0.02244	0.0251	0.00193	0.00642
-0.00887	0.02278	-0.00887	0.85444	-0.00887	1.47823		982	0.249077	0.10729	982	0.10407	0.52495		3096.35	0.00625	0.00398	0.02067	0.01891		0.19193	1.17212	0.19193	0.53801	0.19193	2.59392	0.19193	3.11252		982	0.11399	0.25072	982	1.0824	2.51087	982	0.33476	1.33052	982	0.2383	0.44807	982	0.42327	0.98666		3096.32	0.02118	0.02343	0.00208	0.00615
-0.00994	0.0227	-0.00994	0.8541	-0.00994	1.47747		983	0.269366	0.11603	983	0.104166	0.52544		3095.63	0.00741	0.00438	0.02243	0.02007		0.19087	1.16955	0.19087	0.53609	0.19087	2.57519	0.19087	3.10333		983	0.11327	0.24915	983	1.09113	2.53111	983	0.33682	1.33867	983	0.23916	0.44968	983	0.42479	0.99022		3095.61	0.02022	0.02197	0.00246	0.00576
-0.01101	0.02261	-0.01101	0.85376	-0.01101	1.47595		984	0.292231	0.12588	984	0.104642	0.52784		3094.92	0.00845	0.00444	0.02439	0.02105		0.1898	1.16534	0.1898	0.53369	0.1898	2.58401	0.1898	3.09689		984	0.11289	0.24831	984	1.10114	2.55434	984	0.33848	1.34531	984	0.23902	0.44941	984	0.42207	0.98388		3094.89	0.01951	0.02072	0.0031	0.00544
-0.01208	0.02245	-0.01208	0.85343	-0.01208	1.47576		985	0.287271	0.12374	985	0.104452	0.52688		3094.2	0.00928	0.00417	0.02623	0.02173		0.18873	1.16183	0.18873	0.53273	0.18873	2.5829	0.18873	3.10333		985	0.11232	0.24705	985	1.104	2.56098	985	0.33982	1.35061	985	0.23897	0.44932	985	0.42498	0.99066		3094.18	0.01897	0.0197	0.00396	0.00532
-0.01314	0.02237	-0.01314	0.85311	-0.01314	1.47481		986	0.287748	0.12395	986	0.10469	0.52808		3093.49	0.00981	0.00367	0.0277	0.02209		0.18766	1.15926	0.18766	0.53081	0.18766	2.56381	0.18766	3.09046		986	0.11203	0.24642	986	1.1143	2.58487	986	0.34115	1.35592	986	0.23992	0.45111	986	0.42517	0.99111		3093.46	0.01853	0.01889	0.00493	0.00545
-0.01421	0.02229	-0.01421	0.85281	-0.01421	1.47233		987	0.285889	0.12315	987	0.105596	0.53265		3092.77	0.00999	0.00306	0.02866	0.0222		0.18659	1.15692	0.18659	0.52865	0.18659	2.57042	0.18659	3.08678		987	0.11189	0.24611	987	1.1215	2.60157	987	0.34378	1.36634	987	0.24083	0.45282	987	0.42541	0.99166		3092.74	0.01816	0.01834	0.00589	0.0058
-0.01528	0.02221	-0.01528	0.85254	-0.01528	1.47138		988	0.286318	0.12333	988	0.104356	0.5264		3092.06	0.00984	0.00246	0.02907	0.02222		0.18553	1.15272	0.18553	0.52745	0.18553	2.57116	0.18553	3.08862		988	0.11151	0.24527	988	1.1276	2.61573	988	0.34506	1.37146	988	0.24121	0.45353	988	0.42732	0.99611		3092.03	0.01785	0.01802	0.00667	0.00629
-0.01635	0.02212	-0.01635	0.85231	-0.01635	1.46967		989	0.284649	0.12261	989	0.105548	0.53241		3091.34	0.00946	0.00194	0.02913	0.0223		0.18446	1.15108	0.18446	0.52577	0.18446	2.5517	0.18446	3.08035		989	0.11075	0.24359	989	1.13662	2.63664	989	0.3464	1.37677	989	0.24178	0.45461	989	0.42508	0.99089		3091.31	0.01746	0.01788	0.00718	0.0068
-0.01742	0.02204	-0.01742	0.85213	-0.01742	1.46796		990	0.284315	0.12247	990	0.105739	0.53337		3090.63	0.00894	0.00155	0.02917	0.02256		0.18339	1.14757	0.18339	0.52337	0.18339	2.55757	0.18339	3.07484		990	0.11079	0.2437	990	1.14506	2.65622	990	0.34831	1.38435	990	0.24178	0.45461	990	0.42794	0.99755		3090.6	0.01684	0.0178	0.00746	0.00719
-0.01848	0.02188	-0.01848	0.85199	-0.01848	1.46701		991	0.283648	0.12218	991	0.10593	0.53434		3089.91	0.00841	0.00131	0.02952	0.02305		0.18232	1.14477	0.18232	0.52241	0.18232	2.55903	0.18232	3.07668		991	0.11041	0.24285	991	1.15154	2.67126	991	0.35031	1.39231	991	0.24226	0.45551	991	0.42799	0.99767		3089.88	0.01585	0.01761	0.0076	0.0074
-0.01955	0.0218	-0.01955	0.85191	-0.01955	1.46625		992	0.246407	0.10614	992	0.105775	0.53355		3089.19	0.00796	0.00126	0.03041	0.02381		0.18125	1.1422	0.18125	0.52049	0.18125	2.54141	0.18125	3.06933		992	0.11008	0.24212	992	1.15912	2.68885	992	0.35107	1.39534	992	0.24264	0.45622	992	0.42489	0.99044		3089.17	0.0145	0.01725	0.00773	0.00746
-0.02062	0.02163	-0.02062	0.85188	-0.02062	1.46416		993	0.245882	0.10592	993	0.105739	0.53337		3088.48	0.00766	0.00147	0.03184	0.02479		0.18019	1.13892	0.18019	0.51833	0.18019	2.54692	0.18019	3.06197		993	0.10932	0.24044	993	1.16685	2.70677	993	0.35346	1.40481	993	0.24355	0.45793	993	0.42575	0.99244		3088.45	0.01288	0.01666	0.0079	0.00749
-0.02169	0.02163	-0.02169	0.85189	-0.02169	1.46264		994	0.245596	0.10579	994	0.105691	0.53313		3087.76	0.00756	0.00196	0.03362	0.02588		0.17912	1.13612	0.17912	0.51737	0.17912	2.54618	0.17912	3.06657		994	0.10903	0.23981	994	1.17295	2.72092	994	0.35455	1.40917	994	0.24321	0.4573	994	0.43199	1.007		3087.74	0.01118	0.01586	0.00817	0.00764
-0.02276	0.02155	-0.02276	0.85196	-0.02276	1.4613		995	0.246407	0.10614	995	0.105978	0.53458		3087.05	0.00772	0.00271	0.03546	0.02696		0.17805	1.13331	0.17805	0.5157	0.17805	2.53224	0.17805	3.05554		995	0.1087	0.23908	995	1.1812	2.74006	995	0.35613	1.41543	995	0.24455	0.45981	995	0.42818	0.99811		3087.02	0.00961	0.01487	0.00859	0.00804
-0.02382	0.02155	-0.02382	0.85206	-0.02382	1.46035		996	0.246073	0.106	996	0.106407	0.53674		3086.33	0.00818	0.00363	0.03709	0.02793		0.17698	1.13098	0.17698	0.51329	0.17698	2.53297	0.17698	3.05187		996	0.10865	0.23897	996	1.1873	2.75422	996	0.35827	1.42396	996	0.24479	0.46026	996	0.42675	0.99478		3086.31	0.00841	0.01368	0.00924	0.00878
-0.02489	0.02139	-0.02489	0.85219	-0.02489	1.45883		997	0.246168	0.10604	997	0.106073	0.53506		3085.62	0.00892	0.00459	0.03843	0.02877		0.17591	1.12724	0.17591	0.51209	0.17591	2.53554	0.17591	3.05462		997	0.1076	0.23667	997	1.19493	2.77192	997	0.35947	1.42869	997	0.24474	0.46017	997	0.42598	0.993		3085.59	0.00773	0.01235	0.01013	0.00983
-0.02596	0.02131	-0.02596	0.85235	-0.02596	1.45731		998	0.24624	0.10607	998	0.106216	0.53578		3084.9	0.00983	0.0055	0.03941	0.02956		0.17485	1.1256	0.17485	0.51065	0.17485	2.51975	0.17485	3.04543		998	0.10755	0.23656	998	1.20123	2.78652	998	0.36047	1.43267	998	0.24445	0.45963	998	0.43037	1.00322		3084.87	0.00761	0.01094	0.01115	0.0111
-0.02703	0.02123	-0.02703	0.85253	-0.02703	1.4556		999	0.246311	0.1061	999	0.10717	0.54059		3084.19	0.0108	0.00634	0.04016	0.0304		0.17378	1.12209	0.17378	0.50826	0.17378	2.52196	0.17378	3.03808		999	0.10679	0.23488	999	1.20695	2.79979	999	0.36152	1.43684	999	0.24512	0.46089	999	0.43008	1.00256		3084.16	0.00793	0.0096	0.01219	0.01247
-0.0281	0.02106	-0.0281	0.85273	-0.0281	1.45465		1000	0.246407	0.10614	1000	0.107122	0.54035		3083.47	0.01179	0.0071	0.04078	0.03144		0.17271	1.11952	0.17271	0.5073	0.17271	2.52526	0.17271	3.04543		1000	0.10617	0.23352	1000	1.21582	2.82037	1000	0.36342	1.44442	1000	0.24612	0.46277	1000	0.42989	1.00211		3083.44	0.00849	0.0084	0.01309	0.01382
-0.02917	0.02106	-0.02917	0.85294	-0.02917	1.45066		1001	0.245882	0.10592	1001	0.107599	0.54275		3082.76	0.01283	0.00784	0.0414	0.03274		0.17164	1.11695	0.17164	0.50562	0.17164	2.508	0.17164	3.03349		1001	0.10641	0.23405	1001	1.22178	2.83419	1001	0.36476	1.44973	1001	0.24636	0.46322	1001	0.43342	1.01034		3082.73	0.00909	0.00739	0.01377	0.01503
-0.03023	0.02098	-0.03023	0.85316	-0.03023	1.45199		1002	0.245596	0.10579	1002	0.108171	0.54564		3082.04	0.01395	0.00855	0.042	0.03426		0.17057	1.11508	0.17057	0.50346	0.17057	2.50947	0.17057	3.02797		1002	0.10655	0.23436	1002	1.22421	2.83983	1002	0.36605	1.45485	1002	0.24612	0.46277	1002	0.4328	1.00889		3082.01	0.00954	0.00656	0.01417	0.016
-0.0313	0.0209	-0.0313	0.8534	-0.0313	1.45066		1003	0.245453	0.10573	1003	0.106979	0.53963		3081.33	0.01509	0.00913	0.0425	0.03582		0.1695	1.11181	0.1695	0.5025	0.1695	2.51388	0.1695	3.03073		1003	0.1055	0.23205	1003	1.2316	2.85698	1003	0.36714	1.45921	1003	0.24693	0.46429	1003	0.43156	1.006		3081.3	0.00966	0.00588	0.01427	0.01667
-0.03237	0.02082	-0.03237	0.85365	-0.03237	1.44856		1004	0.245977	0.10596	1004	0.106693	0.53818		3080.61	0.01603	0.00949	0.0428	0.03722		0.16844	1.1097	0.16844	0.50082	0.16844	2.49773	0.16844	3.02338		1004	0.10593	0.233	1004	1.23914	2.87446	1004	0.36862	1.46508	1004	0.24707	0.46456	1004	0.43123	1.00522		3080.58	0.00935	0.00535	0.01401	0.01704
-0.03344	0.02074	-0.03344	0.85391	-0.03344	1.44685		1005	0.244785	0.10544	1005	0.107456	0.54203		3079.89	0.01656	0.00957	0.04287	0.03831		0.16737	1.10783	0.16737	0.49866	0.16737	2.49625	0.16737	3.01603		1005	0.10636	0.23394	1005	1.24562	2.8895	1005	0.36934	1.46792	1005	0.24679	0.46402	1005	0.42789	0.99744		3079.87	0.00859	0.00496	0.01343	0.01712
-0.03451	0.02065	-0.03451	0.85418	-0.03451	1.44438		1006	0.245644	0.10581	1006	0.107837	0.54396		3079.18	0.01655	0.0094	0.04281	0.03904		0.1663	1.10409	0.1663	0.49746	0.1663	2.5025	0.1663	3.01786		1006	0.10564	0.23237	1006	1.25096	2.90189	1006	0.37058	1.47285	1006	0.24765	0.46564	1006	0.43161	1.00611		3079.15	0.00748	0.00468	0.01258	0.01694
-0.03557	0.02057	-0.03557	0.85447	-0.03557	1.44134		1007	0.245119	0.10559	1007	0.107646	0.54299		3078.46	0.01604	0.00902	0.0427	0.03941		0.16523	1.10199	0.16523	0.49602	0.16523	2.48267	0.16523	3.01235		1007	0.1065	0.23425	1007	1.25731	2.9166	1007	0.3721	1.47892	1007	0.24798	0.46627	1007	0.43028	1.003		3078.44	0.00617	0.0045	0.01164	0.01653
-0.03664	0.02049	-0.03664	0.85478	-0.03664	1.4402		1008	0.245214	0.10563	1008	0.107372	0.54161		3077.75	0.01526	0.00848	0.04255	0.03949		0.16416	1.09895	0.16416	0.49386	0.16416	2.48671	0.16416	3.00592		1008	0.10512	0.23121	1008	1.26045	2.9239	1008	0.37363	1.48498	1008	0.24822	0.46671	1008	0.43256	1.00834		3077.72	0.00483	0.00444	0.01081	0.01594
-0.03771	0.02041	-0.03771	0.85511	-0.03771	1.4383		1009	0.245453	0.10573	1009	0.10717	0.54059		3077.03	0.01444	0.00782	0.04233	0.03938		0.1631	1.09591	0.1631	0.49266	0.1631	2.48891	0.1631	3.00776		1009	0.10469	0.23027	1009	1.26784	2.94104	1009	0.37387	1.48593	1009	0.24855	0.46734	1009	0.43495	1.01389		3077.01	0.00362	0.00447	0.01026	0.01523
-0.03878	0.02033	-0.03878	0.85545	-0.03878	1.43621		1010	0.245119	0.10559	1010	0.106836	0.53891		3076.32	0.01381	0.00717	0.042	0.03921		0.16203	1.09427	0.16203	0.49146	0.16203	2.47239	0.16203	3.0004		1010	0.10374	0.22817	1010	1.27333	2.95377	1010	0.37563	1.49294	1010	0.24912	0.46842	1010	0.4277	0.997		3076.29	0.00259	0.00453	0.01009	0.01453
-0.03985	0.02025	-0.03985	0.85581	-0.03985	1.43449		1011	0.245501	0.10575	1011	0.107217	0.54083		3075.6	0.0135	0.00664	0.04161	0.03906		0.16096	1.09147	0.16096	0.48906	0.16096	2.47496	0.16096	2.99489		1011	0.10355	0.22775	1011	1.278	2.96461	1011	0.37677	1.49749	1011	0.24898	0.46815	1011	0.42799	0.99767		3075.57	0.00178	0.00449	0.01023	0.01398
-0.04091	0.02016	-0.04091	0.85619	-0.04091	1.43221		1012	0.245358	0.10569	1012	0.108028	0.54492		3074.89	0.01352	0.00636	0.04121	0.0389		0.15989	1.08843	0.15989	0.4881	0.15989	2.47864	0.15989	2.99489		1012	0.10359	0.22786	1012	1.28406	2.97865	1012	0.3782	1.50317	1012	0.2496	0.46931	1012	0.43004	1.00245		3074.86	0.00117	0.00421	0.0106	0.0137
-0.04198	0.02016	-0.04198	0.85659	-0.04198	1.42955		1013	0.245262	0.10565	1013	0.108409	0.54684		3074.17	0.01385	0.00635	0.04092	0.03865		0.15882	1.08562	0.15882	0.48666	0.15882	2.46064	0.15882	2.9903		1013	0.1035	0.22765	1013	1.28844	2.98883	1013	0.37902	1.5064	1013	0.24912	0.46842	1013	0.42942	1.001		3074.14	0.00072	0.00363	0.01107	0.01371
-0.04305	0.01992	-0.04305	0.857	-0.04305	1.42841		1014	0.245453	0.10573	1014	0.107599	0.54275		3073.46	0.01444	0.00656	0.04083	0.03829		0.15776	1.08352	0.15776	0.4845	0.15776	2.46394	0.15776	2.98111		1014	0.10259	0.22565	1014	1.29278	2.9989	1014	0.38078	1.51341	1014	0.2507	0.47138	1014	0.43013	1.00267		3073.43	0.00037	0.00278	0.01151	0.01397
-0.04412	0.01992	-0.04412	0.85742	-0.04412	1.42613		1015	0.245691	0.10583	1015	0.107503	0.54227		3072.74	0.0152	0.00688	0.04097	0.03789		0.15669	1.07978	0.15669	0.4833	0.15669	2.46688	0.15669	2.9857		1015	0.10245	0.22534	1015	1.29989	3.01538	1015	0.3814	1.51587	1015	0.25051	0.47102	1015	0.42756	0.99667		3072.71	0.00012	0.00179	0.01184	0.01434
-0.04519	0.01992	-0.04519	0.85785	-0.04519	1.42499		1016	0.244499	0.10532	1016	0.108076	0.54516		3072.02	0.01603	0.0072	0.04132	0.03751		0.15562	1.07768	0.15562	0.4821	0.15562	2.44853	0.15562	2.97651		1016	0.10274	0.22597	1016	1.30423	3.02544	1016	0.38288	1.52175	1016	0.25108	0.47209	1016	0.42169	0.98299		3072	-2e-05	0.000872752	0.01198	0.01467
-0.04625	0.01984	-0.04625	0.85829	-0.04625	1.42175		1017	0.244022	0.10511	1017	0.107885	0.5442		3071.31	0.0168	0.00749	0.04181	0.0372		0.15455	1.07417	0.15455	0.4797	0.15455	2.45329	0.15455	2.97192		1017	0.10269	0.22586	1017	1.3098	3.03838	1017	0.38412	1.52667	1017	0.25075	0.47147	1017	0.42474	0.99011		3071.28	0	0.000244796	0.01192	0.01486
-0.04732	0.01976	-0.04732	0.85871	-0.04732	1.41966		1018	0.244547	0.10534	1018	0.107694	0.54323		3070.59	0.01738	0.00774	0.04235	0.03698		0.15348	1.07066	0.15348	0.4785	0.15348	2.4544	0.15348	2.97284		1018	0.10259	0.22565	1018	1.31472	3.04978	1018	0.38436	1.52762	1018	0.25127	0.47245	1018	0.4246	0.98977		3070.57	0	0	0.0117	0.01496
-0.04839	0.01968	-0.04839	0.85913	-0.04839	1.41833		1019	0.24264	0.10452	1019	0.108219	0.54588		3069.88	0.01766	0.00794	0.04282	0.03679		0.15241	1.06879	0.15241	0.47754	0.15241	2.44009	0.15241	2.9664		1019	0.10237	0.22516	1019	1.31982	3.06161	1019	0.38579	1.53331	1019	0.25218	0.47416	1019	0.4267	0.99466		3069.85	0.00026	6.38599e-05	0.01146	0.01504
-0.04946	0.01959	-0.04946	0.85954	-0.04946	1.41415		1020	0.24407	0.10514	1020	0.108648	0.54805		3069.16	0.01758	0.00811	0.04307	0.0366		0.15135	1.06692	0.15135	0.47538	0.15135	2.44118	0.15135	2.95997		1020	0.10212	0.22461	1020	1.32492	3.07345	1020	0.38703	1.53824	1020	0.25179	0.47344	1020	0.42293	0.98588		3069.14	0.00078	0.000457663	0.01136	0.0152
-0.05053	0.01959	-0.05053	0.85992	-0.05053	1.4132		1021	0.243641	0.10495	1021	0.10798	0.54468		3068.45	0.01716	0.00821	0.04295	0.03637		0.15028	1.06342	0.15028	0.47418	0.15028	2.44375	0.15028	2.96089		1021	0.10207	0.2245	1021	1.32869	3.08219	1021	0.38808	1.5424	1021	0.25222	0.47425	1021	0.42269	0.98533		3068.42	0.00146	0.00103	0.01151	0.01545
-0.0516	0.01943	-0.0516	0.86029	-0.0516	1.41111		1022	0.243259	0.10479	1022	0.10798	0.54468		3067.73	0.0165	0.00823	0.04241	0.03606		0.14921	1.06061	0.14921	0.47298	0.14921	2.42833	0.14921	2.95537		1022	0.1024	0.22523	1022	1.33369	3.0938	1022	0.38903	1.5462	1022	0.25241	0.4746	1022	0.42265	0.98522		3067.7	0.00213	0.00165	0.01188	0.01575
-0.05266	0.01943	-0.05266	0.86062	-0.05266	1.40882		1023	0.243832	0.10503	1023	0.108314	0.54636		3067.02	0.01581	0.00815	0.04146	0.03566		0.14814	1.05874	0.14814	0.47082	0.14814	2.42907	0.14814	2.94435		1023	0.10231	0.22503	1023	1.33799	3.10376	1023	0.39046	1.55188	1023	0.25184	0.47353	1023	0.41454	0.96632		3066.99	0.0026	0.00218	0.01232	0.01601
-0.05373	0.01927	-0.05373	0.86093	-0.05373	1.4054		1024	0.242973	0.10466	1024	0.108159	0.54558		3066.3	0.0153	0.00801	0.04028	0.03515		0.14707	1.055	0.14707	0.46962	0.14707	2.4298	0.14707	2.95078		1024	0.10212	0.22461	1024	1.34175	3.1125	1024	0.3916	1.55643	1024	0.25265	0.47505	1024	0.41077	0.95754		3066.27	0.00277	0.00253	0.01271	0.01617
-0.0548	0.01927	-0.0548	0.86121	-0.0548	1.40445		1025	0.245358	0.10569	1025	0.108219	0.54588		3065.59	0.01512	0.00786	0.0391	0.03457		0.14601	1.05266	0.14601	0.46842	0.14601	2.41805	0.14601	2.94343		1025	0.10245	0.22534	1025	1.34576	3.12179	1025	0.39251	1.56003	1025	0.25213	0.47407	1025	0.41006	0.95587		3065.56	0.00266	0.00264	0.01291	0.0162
-0.05587	0.01927	-0.05587	0.86147	-0.05587	1.40274		1026	0.243832	0.10503	1026	0.108123	0.5454		3064.87	0.01527	0.00776	0.03806	0.034		0.14494	1.05079	0.14494	0.46626	0.14494	2.41658	0.14494	2.93424		1026	0.10107	0.2223	1026	1.35091	3.13373	1026	0.39342	1.56363	1026	0.25337	0.4764	1026	0.41111	0.95832		3064.84	0.00238	0.00247	0.01293	0.01609
-0.05694	0.0191	-0.05694	0.8617	-0.05694	1.39932		1027	0.243307	0.10481	1027	0.108743	0.54853		3064.16	0.01563	0.00771	0.03721	0.03354		0.14387	1.04705	0.14387	0.46506	0.14387	2.41732	0.14387	2.937		1027	0.10145	0.22314	1027	1.35534	3.14402	1027	0.39446	1.5678	1027	0.25284	0.47541	1027	0.41549	0.96854		3064.13	0.00207	0.00204	0.01288	0.01588
-0.058	0.01902	-0.058	0.86191	-0.058	1.39837		1028	0.242306	0.10438	1028	0.109649	0.5531		3063.44	0.01605	0.0077	0.03645	0.03327		0.1428	1.04518	0.1428	0.4641	0.1428	2.40704	0.1428	2.93424		1028	0.10207	0.2245	1028	1.35849	3.15132	1028	0.39532	1.57121	1028	0.2528	0.47532	1028	0.41258	0.96176		3063.41	0.0018	0.00147	0.01283	0.01567
-0.05907	0.01902	-0.05907	0.8621	-0.05907	1.39627		1029	0.243069	0.1047	1029	0.108457	0.54708		3062.72	0.01641	0.00769	0.03572	0.03318		0.14173	1.04284	0.14173	0.46194	0.14173	2.4052	0.14173	2.92137		1029	0.10131	0.22282	1029	1.36235	3.16028	1029	0.39604	1.57405	1029	0.25275	0.47523	1029	0.41812	0.97466		3062.7	0.00157	0.000830179	0.01284	0.01551
-0.06014	0.01894	-0.06014	0.86228	-0.06014	1.39437		1030	0.242258	0.10435	1030	0.108696	0.54829		3062.01	0.01662	0.00767	0.03505	0.03325		0.14067	1.04004	0.14067	0.46074	0.14067	2.40998	0.14067	2.92781		1030	0.10173	0.22377	1030	1.36679	3.17057	1030	0.3969	1.57747	1030	0.25308	0.47586	1030	0.41764	0.97355		3061.98	0.00136	0.000298013	0.0129	0.01547
-0.06121	0.01894	-0.06121	0.86245	-0.06121	1.39095		1031	0.242401	0.10442	1031	0.109458	0.55213		3061.29	0.01667	0.00761	0.03457	0.03342		0.1396	1.037	0.1396	0.45954	0.1396	2.39382	0.1396	2.92045		1031	0.10092	0.22198	1031	1.37203	3.18274	1031	0.39728	1.57898	1031	0.25404	0.47765	1031	0.41683	0.97166		3061.27	0.00111	0	0.01296	0.01554
-0.06228	0.01878	-0.06228	0.86262	-0.06228	1.38905		1032	0.242449	0.10444	1032	0.108934	0.54949		3060.58	0.01657	0.0075	0.03434	0.03364		0.13853	1.03536	0.13853	0.45738	0.13853	2.39456	0.13853	2.91126		1032	0.10216	0.22471	1032	1.37475	3.18904	1032	0.39847	1.58372	1032	0.25342	0.47649	1032	0.41464	0.96654		3060.55	0.00077	-1.06433e-05	0.01295	0.01569
-0.06334	0.01878	-0.06334	0.86278	-0.06334	1.38772		1033	0.241686	0.10411	1033	0.109315	0.55141		3059.86	0.01633	0.00731	0.03432	0.03381		0.13746	1.03209	0.13746	0.45618	0.13746	2.39896	0.13746	2.9131		1033	0.10254	0.22555	1033	1.37771	3.1959	1033	0.39895	1.58562	1033	0.25408	0.47774	1033	0.41082	0.95765		3059.84	0.0004	1.06433e-05	0.01289	0.01587
-0.06441	0.01878	-0.06441	0.86294	-0.06441	1.38582		1034	0.242258	0.10435	1034	0.109554	0.55262		3059.15	0.01603	0.00709	0.0344	0.03382		0.13639	1.02905	0.13639	0.45522	0.13639	2.38317	0.13639	2.90943		1034	0.10135	0.22293	1034	1.38281	3.20773	1034	0.40047	1.59168	1034	0.25423	0.47801	1034	0.4185	0.97555		3059.12	0.0001	0.000351229	0.01282	0.01607
-0.06548	0.0187	-0.06548	0.86311	-0.06548	1.38277		1035	0.241734	0.10413	1035	0.109411	0.5519		3058.43	0.01573	0.00687	0.03447	0.03358		0.13533	1.02788	0.13533	0.4533	0.13533	2.38208	0.13533	2.89932		1035	0.10111	0.2224	1035	1.3872	3.21791	1035	0.40162	1.59623	1035	0.25447	0.47846	1035	0.4134	0.96365		3058.4	0	0.000936612	0.01282	0.01625
-0.06655	0.01861	-0.06655	0.86327	-0.06655	1.38068		1036	0.24264	0.10452	1036	0.109268	0.55117		3057.72	0.0155	0.00673	0.03439	0.03304		0.13426	1.02414	0.13426	0.45186	0.13426	2.38684	0.13426	2.90208		1036	0.10097	0.22209	1036	1.39154	3.22798	1036	0.40167	1.59642	1036	0.25385	0.47729	1036	0.40991	0.95554		3057.69	0	0.00164	0.01289	0.01638
-0.06762	0.01853	-0.06762	0.86345	-0.06762	1.37555		1037	0.24264	0.10452	1037	0.108648	0.54805		3057	0.01533	0.00672	0.03413	0.03225		0.13319	1.02227	0.13319	0.4509	0.13319	2.37032	0.13319	2.89748		1037	0.10102	0.22219	1037	1.3944	3.23461	1037	0.40209	1.59812	1037	0.25432	0.47819	1037	0.4184	0.97532		3056.97	0.00019	0.00229	0.013	0.01637
-0.06869	0.01845	-0.06869	0.86362	-0.06869	1.37688		1038	0.242401	0.10442	1038	0.109983	0.55478		3056.29	0.01518	0.00684	0.03369	0.03133		0.13212	1.02087	0.13212	0.44898	0.13212	2.37179	0.13212	2.88829		1038	0.10097	0.22209	1038	1.39878	3.24479	1038	0.40372	1.60457	1038	0.25442	0.47837	1038	0.40915	0.95376		3056.26	0.00046	0.00274	0.01301	0.01618
-0.06975	0.01853	-0.06975	0.86379	-0.06975	1.37269		1039	0.242592	0.1045	1039	0.108934	0.54949		3055.57	0.01497	0.00703	0.03314	0.03047		0.13105	1.01713	0.13105	0.44754	0.13105	2.37619	0.13105	2.89105		1039	0.10126	0.22272	1039	1.4035	3.25574	1039	0.40496	1.60949	1039	0.25413	0.47783	1039	0.40777	0.95054		3055.54	0.00068	0.00292	0.01282	0.01582
-0.07082	0.01837	-0.07082	0.86397	-0.07082	1.37174		1040	0.242973	0.10466	1040	0.109649	0.5531		3054.85	0.01462	0.00725	0.03256	0.0298		0.12998	1.01409	0.12998	0.44658	0.12998	2.35894	0.12998	2.88737		1040	0.10077	0.22164	1040	1.40937	3.26935	1040	0.40529	1.61082	1040	0.25475	0.479	1040	0.40844	0.95209		3054.83	0.00078	0.00284	0.01242	0.01539
-0.07189	0.01829	-0.07189	0.86415	-0.07189	1.36908		1041	0.242926	0.10464	1041	0.109172	0.55069		3054.14	0.01416	0.00743	0.03212	0.02935		0.12892	1.01245	0.12892	0.44466	0.12892	2.36151	0.12892	2.88002		1041	0.10054	0.22115	1041	1.41275	3.2772	1041	0.40648	1.61556	1041	0.2547	0.47891	1041	0.40801	0.95109		3054.11	0.0008	0.00262	0.01192	0.01498
-0.07296	0.01829	-0.07296	0.86432	-0.07296	1.36737		1042	0.243784	0.10501	1042	0.109363	0.55165		3053.42	0.01364	0.00749	0.03191	0.02908		0.12785	1.00965	0.12785	0.44346	0.12785	2.36225	0.12785	2.87634		1042	0.1003	0.22062	1042	1.41633	3.28549	1042	0.40753	1.61973	1042	0.25485	0.47918	1042	0.41211	0.96065		3053.4	0.00079	0.00238	0.01142	0.01468
-0.07403	0.01821	-0.07403	0.86449	-0.07403	1.36471		1043	0.243212	0.10477	1043	0.108982	0.54973		3052.71	0.01317	0.00738	0.03196	0.02889		0.12678	1.00661	0.12678	0.4425	0.12678	2.34829	0.12678	2.87818		1043	0.09992	0.21978	1043	1.41891	3.29147	1043	0.40829	1.62276	1043	0.25427	0.4781	1043	0.406	0.94642		3052.68	0.00084	0.00224	0.01102	0.01457
-0.07509	0.01812	-0.07509	0.86464	-0.07509	1.363		1044	0.243832	0.10503	1044	0.1086	0.5478		3051.99	0.01281	0.0071	0.03224	0.0287		0.12571	1.00544	0.12571	0.44058	0.12571	2.34792	0.12571	2.8644		1044	0.09949	0.21884	1044	1.42677	3.30972	1044	0.40901	1.6256	1044	0.25513	0.47971	1044	0.41182	0.95998		3051.97	0.00094	0.00219	0.0107	0.01464
-0.07616	0.01804	-0.07616	0.86479	-0.07616	1.36205		1045	0.243593	0.10493	1045	0.109458	0.55213		3051.28	0.01256	0.00664	0.03257	0.02851		0.12464	1.00193	0.12464	0.43914	0.12464	2.35196	0.12464	2.86899		1045	0.09987	0.21968	1045	1.42887	3.31459	1045	0.40982	1.62883	1045	0.25485	0.47918	1045	0.42436	0.98922		3051.25	0.00101	0.0022	0.01041	0.01474
-0.07723	0.01804	-0.07723	0.86492	-0.07723	1.35596		1046	0.243832	0.10503	1046	0.109077	0.55021		3050.56	0.01242	0.00607	0.03282	0.02831		0.12358	0.99983	0.12358	0.43842	0.12358	2.33838	0.12358	2.86256		1046	0.09978	0.21947	1046	1.43278	3.32366	1046	0.41039	1.6311	1046	0.25499	0.47945	1046	0.39985	0.93208		3050.53	0.00099	0.00219	0.01011	0.0147
-0.0783	0.01804	-0.0783	0.86503	-0.0783	1.35482		1047	0.243927	0.10507	1047	0.10984	0.55406		3049.85	0.01234	0.00549	0.03292	0.02812		0.12251	0.99773	0.12251	0.43627	0.12251	2.33801	0.12251	2.85429		1047	0.09949	0.21884	1047	1.43779	3.33527	1047	0.41068	1.63224	1047	0.25537	0.48016	1047	0.40963	0.95487		3049.82	0.00085	0.00209	0.00978	0.01437
-0.07937	0.01788	-0.07937	0.86513	-0.07937	1.35406		1048	0.245024	0.10555	1048	0.110364	0.5567		3049.13	0.01228	0.00503	0.03282	0.02794		0.12144	0.99539	0.12144	0.43506	0.12144	2.34095	0.12144	2.85429		1048	0.09944	0.21873	1048	1.44141	3.34368	1048	0.41149	1.63546	1048	0.25556	0.48052	1048	0.4091	0.95365		3049.1	0.00063	0.00186	0.0095	0.01376
-0.08043	0.01788	-0.08043	0.8652	-0.08043	1.35007		1049	0.243832	0.10503	1049	0.110078	0.55526		3048.42	0.0122	0.00479	0.03258	0.02778		0.12037	0.99235	0.12037	0.43411	0.12037	2.32846	0.12037	2.85337		1049	0.09944	0.21873	1049	1.44709	3.35684	1049	0.41235	1.63887	1049	0.25656	0.4824	1049	0.40352	0.94064		3048.39	0.00041	0.00153	0.00935	0.01305
-0.0815	0.0178	-0.0815	0.86526	-0.0815	1.34721		1050	0.242163	0.10431	1050	0.110651	0.55815		3047.7	0.01208	0.00478	0.03224	0.02767		0.1193	0.99001	0.1193	0.43218	0.1193	2.32443	0.1193	2.84234		1050	0.10021	0.22041	1050	1.44909	3.36149	1050	0.41311	1.6419	1050	0.2559	0.48115	1050	0.41006	0.95587		3047.67	0.00025	0.00117	0.0094	0.01247
-0.08257	0.01788	-0.08257	0.8653	-0.08257	1.34702		1051	0.243164	0.10474	1051	0.11046	0.55719		3046.98	0.01194	0.00497	0.03182	0.02758		0.11824	0.98791	0.11824	0.43074	0.11824	2.32846	0.11824	2.84234		1051	0.09987	0.21968	1051	1.45324	3.37111	1051	0.41392	1.64512	1051	0.2558	0.48097	1051	0.40734	0.94954		3046.96	0.00017	0.000830179	0.00966	0.01215
-0.08364	0.01788	-0.08364	0.86532	-0.08364	1.34531		1052	0.244547	0.10534	1052	0.11046	0.55719		3046.27	0.01179	0.00529	0.03132	0.02744		0.11717	0.98581	0.11717	0.43003	0.11717	2.31782	0.11717	2.84234		1052	0.0993	0.21842	1052	1.45648	3.37863	1052	0.41487	1.64891	1052	0.25599	0.48133	1052	0.40758	0.95009		3046.24	0.00012	0.000574739	0.01005	0.01215
-0.08471	0.01772	-0.08471	0.86533	-0.08471	1.34341		1053	0.243593	0.10493	1053	0.109697	0.55334		3045.55	0.01163	0.00563	0.03072	0.02722		0.1161	0.9844	0.1161	0.42811	0.1161	2.31158	0.1161	2.8304		1053	0.09897	0.21768	1053	1.4531	3.37078	1053	0.41535	1.65081	1053	0.25609	0.48151	1053	0.40753	0.94998		3045.53	6e-05	0.000372516	0.01043	0.01237
-0.08578	0.01763	-0.08578	0.86532	-0.08578	1.3398		1054	0.243736	0.10499	1054	0.110555	0.55767		3044.84	0.01147	0.00592	0.02993	0.02685		0.11503	0.98043	0.11503	0.42667	0.11503	2.31819	0.11503	2.83315		1054	0.09902	0.21779	1054	1.45419	3.37332	1054	0.41607	1.65365	1054	0.25566	0.4807	1054	0.40515	0.94442		3044.81	0	0.00022351	0.01071	0.01269
-0.08684	0.01755	-0.08684	0.8653	-0.08684	1.33752		1055	0.243355	0.10483	1055	0.109745	0.55358		3044.12	0.01132	0.00612	0.02894	0.02637		0.11396	0.97786	0.11396	0.42595	0.11396	2.3057	0.11396	2.8304		1055	0.09887	0.21747	1055	1.46392	3.39589	1055	0.41692	1.65706	1055	0.25575	0.48088	1055	0.40262	0.93853		3044.1	0	0.000106433	0.01081	0.01297
-0.08791	0.01755	-0.08791	0.86528	-0.08791	1.33371		1056	0.243593	0.10493	1056	0.109935	0.55454		3043.41	0.0112	0.00622	0.02781	0.02583		0.11289	0.97645	0.11289	0.42403	0.11289	2.30239	0.11289	2.82121		1056	0.09859	0.21684	1056	1.46516	3.39876	1056	0.41716	1.65801	1056	0.25547	0.48034	1056	0.40448	0.94287		3043.38	1e-05	2.12866e-05	0.01075	0.01308
-0.08898	0.01755	-0.08898	0.86524	-0.08898	1.33466		1057	0.243629	0.10495	1057	0.110603	0.55791		3042.69	0.01108	0.00624	0.02659	0.02524		0.11183	0.97318	0.11183	0.42259	0.11183	2.3068	0.11183	2.82121		1057	0.09892	0.21758	1057	1.46945	3.40872	1057	0.41773	1.66029	1057	0.25661	0.48249	1057	0.40252	0.93831		3042.67	9e-05	0	0.01058	0.01296
-0.09005	0.01747	-0.09005	0.8652	-0.09005	1.33181		1058	0.243832	0.10503	1058	0.110412	0.55694		3041.98	0.01094	0.00619	0.02538	0.02459		0.11076	0.97061	0.11076	0.42211	0.11076	2.2958	0.11076	2.81845		1058	0.09859	0.21684	1058	1.47536	3.42243	1058	0.41888	1.66483	1058	0.25599	0.48133	1058	0.40205	0.9372		3041.95	0.00019	1.06433e-05	0.01038	0.01261
-0.09112	0.01747	-0.09112	0.86513	-0.09112	1.32972		1059	0.243736	0.10499	1059	0.109792	0.55382		3041.26	0.01074	0.00609	0.02436	0.02384		0.10969	0.96804	0.10969	0.41995	0.10969	2.28919	0.10969	2.80834		1059	0.09863	0.21695	1059	1.47226	3.41524	1059	0.41936	1.66673	1059	0.25532	0.48007	1059	0.40767	0.95031		3041.23	0.00027	7.45032e-05	0.01018	0.01209
-0.09218	0.01739	-0.09218	0.86506	-0.09218	1.32535		1060	0.244237	0.10521	1060	0.110651	0.55815		3040.55	0.01046	0.00592	0.02369	0.02298		0.10862	0.96617	0.10862	0.41875	0.10862	2.298	0.10862	2.81018		1060	0.09859	0.21684	1060	1.47575	3.42332	1060	0.41998	1.66919	1060	0.25799	0.48509	1060	0.40276	0.93887		3040.52	0.00031	0.000149006	0.00996	0.01154
-0.09325	0.01739	-0.09325	0.86496	-0.09325	1.32535		1061	0.244499	0.10532	1061	0.110031	0.55502		3039.83	0.01013	0.00572	0.02342	0.02205		0.10755	0.96266	0.10755	0.41803	0.10755	2.28515	0.10755	2.8065		1061	0.09854	0.21674	1061	1.48037	3.43405	1061	0.42002	1.66938	1061	0.25599	0.48133	1061	0.4072	0.9492		3039.8	0.00031	0.000202223	0.00967	0.01105
-0.09432	0.01731	-0.09432	0.86483	-0.09432	1.3223		1062	0.244881	0.10548	1062	0.110221	0.55598		3039.12	0.0098	0.00552	0.02352	0.02113		0.10649	0.96149	0.10649	0.41635	0.10649	2.27743	0.10649	2.79823		1062	0.09844	0.21653	1062	1.48466	3.444	1062	0.42136	1.67469	1062	0.25656	0.4824	1062	0.40214	0.93742		3039.09	0.00032	0.000202223	0.00927	0.01064
-0.09539	0.01723	-0.09539	0.86466	-0.09539	1.31964		1063	0.245358	0.10569	1063	0.110364	0.5567		3038.4	0.00948	0.0054	0.02383	0.02029		0.10542	0.95845	0.10542	0.41467	0.10542	2.28954	0.10542	2.79548		1063	0.09849	0.21663	1063	1.48957	3.4554	1063	0.42164	1.67583	1063	0.25647	0.48223	1063	0.4031	0.93964		3038.37	0.00039	0.000180936	0.00873	0.01034
-0.09646	0.01723	-0.09646	0.86446	-0.09646	1.31698		1064	0.245644	0.10581	1064	0.110019	0.55496		3037.68	0.00917	0.00536	0.02414	0.0196		0.10435	0.95635	0.10435	0.41419	0.10435	2.27303	0.10435	2.79639		1064	0.09843	0.2165	1064	1.4911	3.45894	1064	0.42222	1.6781	1064	0.25575	0.48088	1064	0.40219	0.93753		3037.66	0.00059	0.000180936	0.00814	0.01013
-0.09752	0.01714	-0.09752	0.86421	-0.09752	1.31451		1065	0.245501	0.10575	1065	0.109745	0.55358		3036.97	0.00888	0.0054	0.02424	0.01907		0.10328	0.95518	0.10328	0.41227	0.10328	2.26679	0.10328	2.78537		1065	0.0984	0.21642	1065	1.49472	3.46734	1065	0.42274	1.68018	1065	0.25666	0.48258	1065	0.40352	0.94064		3036.94	0.00093	0.000266083	0.00757	0.00995
-0.09859	0.01731	-0.09859	0.86392	-0.09859	1.31337		1066	0.246073	0.106	1066	0.109745	0.55358		3036.25	0.00861	0.00544	0.02398	0.01866		0.10221	0.95261	0.10221	0.41083	0.10221	2.2778	0.10221	2.78537		1066	0.0984	0.21642	1066	1.49463	3.46712	1066	0.42408	1.68549	1066	0.25685	0.48294	1066	0.40667	0.94798		3036.23	0.00134	0.000425733	0.00714	0.00975
-0.09966	0.01714	-0.09966	0.86358	-0.09966	1.31109		1067	0.246264	0.10608	1067	0.110221	0.55598		3035.54	0.00837	0.00542	0.02328	0.0183		0.10115	0.94934	0.10115	0.41011	0.10115	2.26164	0.10115	2.78445		1067	0.09725	0.21391	1067	1.49801	3.47498	1067	0.42398	1.68511	1067	0.25694	0.48312	1067	0.40863	0.95254		3035.51	0.00174	0.000596026	0.00684	0.0095
-0.10073	0.01706	-0.10073	0.86319	-0.10073	1.3088		1068	0.24612	0.10602	1068	0.110364	0.5567		3034.82	0.00821	0.00532	0.02216	0.01791		0.10008	0.94677	0.10008	0.40843	0.10008	2.25394	0.10008	2.77434		1068	0.09797	0.21548	1068	1.50254	3.48548	1068	0.42436	1.68663	1068	0.25666	0.48258	1068	0.41073	0.95743		3034.8	0.00201	0.000723745	0.00667	0.0092
-0.1018	0.01706	-0.1018	0.86276	-0.1018	1.30709		1069	0.245405	0.10571	1069	0.110937	0.55959		3034.11	0.00815	0.00515	0.0208	0.01749		0.09901	0.9449	0.09901	0.40699	0.09901	2.26569	0.09901	2.77434		1069	0.09735	0.21412	1069	1.50755	3.4971	1069	0.42498	1.68909	1069	0.25776	0.48465	1069	0.4102	0.95621		3034.08	0.00209	0.000745032	0.00655	0.00889
-0.10287	0.01706	-0.10287	0.86229	-0.10287	1.30405		1070	0.245763	0.10586	1070	0.110078	0.55526		3033.39	0.00822	0.00494	0.01939	0.01707		0.09794	0.94162	0.09794	0.40627	0.09794	2.25063	0.09794	2.77434		1070	0.09773	0.21496	1070	1.51146	3.50617	1070	0.42627	1.69421	1070	0.25737	0.48393	1070	0.40858	0.95243		3033.36	0.00194	0.000670529	0.00642	0.00857
-0.10393	0.01706	-0.10393	0.86179	-0.10393	1.30253		1071	0.245834	0.10589	1071	0.110651	0.55815		3032.68	0.00841	0.00478	0.01814	0.01675		0.09687	0.94022	0.09687	0.40459	0.09687	2.24255	0.09687	2.76607		1071	0.09754	0.21454	1071	1.51299	3.50971	1071	0.42656	1.69535	1071	0.25752	0.4842	1071	0.40915	0.95376		3032.65	0.0016	0.000553452	0.00619	0.00821
-0.105	0.01698	-0.105	0.86125	-0.105	1.30025		1072	0.245691	0.10583	1072	0.110555	0.55767		3031.96	0.00868	0.00466	0.01717	0.01657		0.0958	0.93718	0.0958	0.40291	0.0958	2.25284	0.0958	2.76056		1072	0.09782	0.21517	1072	1.51418	3.51247	1072	0.42761	1.69952	1072	0.25814	0.48536	1072	0.41001	0.95576		3031.93	0.00115	0.000457663	0.00582	0.00773
-0.10607	0.01698	-0.10607	0.8607	-0.10607	1.29701		1073	0.246645	0.10624	1073	0.110794	0.55887		3031.25	0.00895	0.0046	0.0165	0.01656		0.09474	0.93484	0.09474	0.40243	0.09474	2.24035	0.09474	2.76423		1073	0.09725	0.21391	1073	1.51685	3.51867	1073	0.42737	1.69857	1073	0.25785	0.48483	1073	0.40662	0.94787		3031.22	0.0007	0.000436376	0.00532	0.00711
-0.10714	0.0169	-0.10714	0.86013	-0.10714	1.29568		1074	0.245024	0.10555	1074	0.110698	0.55839		3030.53	0.00914	0.00455	0.01603	0.01669		0.09367	0.93297	0.09367	0.40075	0.09367	2.23301	0.09367	2.75137		1074	0.09744	0.21433	1074	1.51709	3.51922	1074	0.42861	1.7035	1074	0.25747	0.48411	1074	0.4103	0.95643		3030.5	0.00033	0.000521522	0.00479	0.00645
-0.10821	0.0169	-0.10821	0.85954	-0.10821	1.29416		1075	0.246883	0.10635	1075	0.110651	0.55815		3029.81	0.00919	0.00445	0.01565	0.01682		0.0926	0.93134	0.0926	0.39931	0.0926	2.24035	0.0926	2.75228		1075	0.09711	0.21359	1075	1.52214	3.53095	1075	0.42894	1.70482	1075	0.25756	0.48429	1075	0.40939	0.95432		3029.79	0.0001	0.000702459	0.00435	0.00586
-0.10927	0.0169	-0.10927	0.85894	-0.10927	1.2915		1076	0.244499	0.10532	1076	0.110651	0.55815		3029.1	0.00907	0.00428	0.0153	0.01681		0.09153	0.9283	0.09153	0.39859	0.09153	2.23081	0.09153	2.75045		1076	0.09697	0.21328	1076	1.52457	3.53659	1076	0.42961	1.70748	1076	0.25737	0.48393	1076	0.41192	0.96021		3029.07	0	0.000947255	0.00408	0.00541
-0.11034	0.0169	-0.11034	0.85834	-0.11034	1.29017		1077	0.24593	0.10594	1077	0.11046	0.55719		3028.38	0.00877	0.00407	0.01498	0.01652		0.09046	0.92573	0.09046	0.39691	0.09046	2.22163	0.09046	2.74126		1077	0.09677	0.21286	1077	1.52686	3.5419	1077	0.43028	1.71013	1077	0.25847	0.48599	1077	0.40891	0.9532		3028.36	0	0.0012	0.004	0.00515
-0.11141	0.01682	-0.11141	0.85772	-0.11141	1.28618		1078	0.246407	0.10614	1078	0.109792	0.55382		3027.67	0.00833	0.00381	0.01467	0.0159		0.0894	0.92409	0.0894	0.39547	0.0894	2.2297	0.0894	2.73758		1078	0.0962	0.2116	1078	1.52901	3.54687	1078	0.43094	1.71278	1078	0.25828	0.48563	1078	0.41096	0.95798		3027.64	5e-05	0.0014	0.00401	0.00501
-0.11248	0.01674	-0.11248	0.8571	-0.11248	1.28218		1079	0.246311	0.1061	1079	0.110412	0.55694		3026.95	0.00777	0.00353	0.01431	0.01502		0.08833	0.92058	0.08833	0.39499	0.08833	2.21942	0.08833	2.74126		1079	0.09573	0.21055	1079	1.52991	3.54898	1079	0.43085	1.7124	1079	0.25776	0.48465	1079	0.40867	0.95265		3026.93	0.00014	0.00153	0.00404	0.00494
-0.11355	0.01682	-0.11355	0.85647	-0.11355	1.28085		1080	0.244881	0.10548	1080	0.109983	0.55478		3026.24	0.00711	0.00322	0.01386	0.014		0.08726	0.91941	0.08726	0.39331	0.08726	2.21024	0.08726	2.72931		1080	0.09587	0.21087	1080	1.53363	3.5576	1080	0.43156	1.71525	1080	0.25752	0.4842	1080	0.41049	0.95687		3026.21	0.00028	0.00162	0.004	0.00491
-0.11461	0.01674	-0.11461	0.85583	-0.11461	1.2799		1081	0.244261	0.10522	1081	0.11127	0.56127		3025.52	0.00636	0.00286	0.01326	0.01295		0.08619	0.91684	0.08619	0.39199	0.08619	2.21796	0.08619	2.72655		1081	0.09577	0.21066	1081	1.53292	3.55594	1081	0.43214	1.71752	1081	0.25823	0.48554	1081	0.40705	0.94887		3025.5	0.00042	0.00173	0.00384	0.00489
-0.11568	0.01682	-0.11568	0.85518	-0.11568	1.27667		1082	0.245262	0.10565	1082	0.110174	0.55574		3024.81	0.00556	0.00245	0.01253	0.01193		0.08512	0.9138	0.08512	0.39139	0.08512	2.20878	0.08512	2.73115		1082	0.09568	0.21045	1082	1.53459	3.55982	1082	0.43275	1.71998	1082	0.2578	0.48474	1082	0.40939	0.95432		3024.78	0.00055	0.00191	0.00361	0.00482
-0.11675	0.01674	-0.11675	0.85451	-0.11675	1.27496		1083	0.244976	0.10553	1083	0.110507	0.55742		3024.09	0.00484	0.00199	0.01172	0.01103		0.08406	0.9124	0.08406	0.3899	0.08406	2.19739	0.08406	2.7192		1083	0.09549	0.21003	1083	1.53668	3.56468	1083	0.43333	1.72226	1083	0.25799	0.48509	1083	0.41011	0.95598		3024.06	0.00064	0.0021	0.00334	0.00464
-0.11782	0.01674	-0.11782	0.85384	-0.11782	1.27192		1084	0.244881	0.10548	1084	0.110174	0.55574		3023.38	0.00429	0.00155	0.01088	0.01028		0.08299	0.9103	0.08299	0.38834	0.08299	2.20657	0.08299	2.71645		1084	0.09557	0.21021	1084	1.53678	3.5649	1084	0.43399	1.72491	1084	0.25795	0.485	1084	0.40162	0.9362		3023.35	0.00066	0.00224	0.00309	0.00429
-0.11889	0.01674	-0.11889	0.85316	-0.11889	1.26944		1085	0.24531	0.10567	1085	0.110698	0.55839		3022.66	0.00394	0.00112	0.01007	0.00969		0.08192	0.90749	0.08192	0.38779	0.08192	2.1985	0.08192	2.71828		1085	0.09563	0.21034	1085	1.53993	3.5722	1085	0.43414	1.72548	1085	0.25852	0.48608	1085	0.4092	0.95387		3022.63	0.00061	0.00225	0.00282	0.00374
-0.11996	0.01665	-0.11996	0.85246	-0.11996	1.26811		1086	0.245548	0.10577	1086	0.110317	0.55647		3021.95	0.00374	0.000754413	0.0094	0.00926		0.08085	0.90516	0.08085	0.38623	0.08085	2.18528	0.08085	2.70909		1086	0.09549	0.21003	1086	1.54017	3.57276	1086	0.43552	1.73098	1086	0.25756	0.48429	1086	0.40901	0.95343		3021.92	0.00049	0.00208	0.00252	0.00303
-0.12102	0.01674	-0.12102	0.85176	-0.12102	1.26545		1087	0.246693	0.10626	1087	0.110221	0.55598		3021.23	0.00361	0.000435239	0.00887	0.00892		0.07978	0.90352	0.07978	0.3847	0.07978	2.1963	0.07978	2.70266		1087	0.09534	0.20971	1087	1.54546	3.58504	1087	0.43533	1.73022	1087	0.25814	0.48536	1087	0.41025	0.95632		3021.2	0.00033	0.00172	0.00217	0.00225
-0.12209	0.01665	-0.12209	0.85106	-0.12209	1.26127		1088	0.246502	0.10618	1088	0.110651	0.55815		3020.51	0.00346	0.000183767	0.00849	0.00859		0.07871	0.90024	0.07871	0.3841	0.07871	2.18638	0.07871	2.70726		1088	0.09511	0.20919	1088	1.5476	3.59001	1088	0.43581	1.73211	1088	0.25852	0.48608	1088	0.40481	0.94364		3020.49	0.00018	0.00122	0.00177	0.00152
-0.12316	0.01674	-0.12316	0.85034	-0.12316	1.2607		1089	0.245977	0.10596	1089	0.110794	0.55887		3019.8	0.00325	2.90159e-05	0.00815	0.00826		0.07765	0.89861	0.07765	0.38266	0.07765	2.17536	0.07765	2.69715		1089	0.09515	0.20929	1089	1.54927	3.59388	1089	0.43605	1.73306	1089	0.25766	0.48447	1089	0.40639	0.94731		3019.77	5e-05	0.000681172	0.00137	0.000932486
-0.12423	0.01665	-0.12423	0.84962	-0.12423	1.25975		1090	0.246359	0.10612	1090	0.110889	0.55935		3019.08	0.00297	-1.93439e-05	0.00777	0.00791		0.07658	0.89674	0.07658	0.38105	0.07658	2.18454	0.07658	2.69347		1090	0.09468	0.20824	1090	1.54961	3.59466	1090	0.43771	1.7397	1090	0.25818	0.48545	1090	0.40958	0.95476		3019.06	-3e-05	0.00022351	0.00102	0.000550166
-0.12529	0.01665	-0.12529	0.84889	-0.12529	1.25765		1091	0.246883	0.10635	1091	0.110889	0.55935		3018.37	0.00262	0	0.00732	0.00757		0.07551	0.8937	0.07551	0.38042	0.07551	2.17647	0.07551	2.69347		1091	0.09377	0.20625	1091	1.55337	3.6034	1091	0.43709	1.73723	1091	0.25776	0.48465	1091	0.40667	0.94798		3018.34	0	0	0.000761434	0.000400969
-0.12636	0.01657	-0.12636	0.84815	-0.12636	1.25537		1092	0.247408	0.10657	1092	0.110984	0.55983		3017.65	0.00221	0	0.0068	0.00723		0.07444	0.89206	0.07444	0.37913	0.07444	2.16508	0.07444	2.68704		1092	0.09415	0.20709	1092	1.55418	3.60528	1092	0.43814	1.7414	1092	0.25852	0.48608	1092	0.40438	0.94264		3017.63	-3e-05	-4.25733e-05	0.00063288	0.000456918
-0.12743	0.01665	-0.12743	0.84741	-0.12743	1.25233		1093	0.247789	0.10674	1093	0.111032	0.56007		3016.94	0.0018	0.000135408	0.00631	0.00687		0.07337	0.89066	0.07337	0.37757	0.07337	2.175	0.07337	2.67969		1093	0.09472	0.20835	1093	1.55595	3.60937	1093	0.43833	1.74216	1093	0.25833	0.48572	1093	0.4041	0.94198		3016.91	0	0	0.000603214	0.000680714
-0.1285	0.01665	-0.1285	0.84665	-0.1285	1.25043		1094	0.247599	0.10666	1094	0.110174	0.55574		3016.22	0.00145	0.000406223	0.00594	0.00645		0.07231	0.88762	0.07231	0.37704	0.07231	2.16399	0.07231	2.68428		1094	0.09382	0.20636	1094	1.56034	3.61955	1094	0.43857	1.74311	1094	0.25885	0.48671	1094	0.40262	0.93853		3016.19	0.00014	0.00025544	0.000613103	0.00102
-0.12957	0.01657	-0.12957	0.84588	-0.12957	1.24739		1095	0.2486	0.10709	1095	0.110698	0.55839		3015.51	0.0012	0.000773757	0.00572	0.00598		0.07124	0.88575	0.07124	0.37558	0.07124	2.15371	0.07124	2.67325		1095	0.09334	0.20531	1095	1.56344	3.62674	1095	0.43853	1.74292	1095	0.25857	0.48617	1095	0.40438	0.94264		3015.48	0.00049	0.000734389	0.000652658	0.00144
-0.13064	0.01657	-0.13064	0.8451	-0.13064	1.24529		1096	0.249935	0.10766	1096	0.11127	0.56127		3014.79	0.00105	0.00117	0.00566	0.00548		0.07017	0.88411	0.07017	0.37395	0.07017	2.16362	0.07017	2.66774		1096	0.09401	0.20678	1096	1.56339	3.62663	1096	0.43915	1.74538	1096	0.25818	0.48545	1096	0.40591	0.9462		3014.76	0.00096	0.00129	0.000692213	0.00193
-0.1317	0.01665	-0.1317	0.8443	-0.1317	1.24282		1097	0.249983	0.10768	1097	0.11108	0.56031		3014.08	0.00094	0.00152	0.00567	0.00503		0.0691	0.88084	0.0691	0.37342	0.0691	2.1526	0.0691	2.67234		1097	0.09329	0.2052	1097	1.56611	3.63293	1097	0.44034	1.75012	1097	0.25857	0.48617	1097	0.40496	0.94398		3014.05	0.00143	0.00178	0.000751545	0.00244
-0.13277	0.01665	-0.13277	0.84348	-0.13277	1.23959		1098	0.25065	0.10797	1098	0.11127	0.56127		3013.36	0.00082	0.00176	0.00568	0.00467		0.06803	0.87827	0.06803	0.37202	0.06803	2.14306	0.06803	2.66315		1098	0.0931	0.20478	1098	1.56682	3.63459	1098	0.44053	1.75088	1098	0.25833	0.48572	1098	0.41411	0.96532		3013.33	0.00178	0.00211	0.000810878	0.00287
-0.13384	0.01657	-0.13384	0.84265	-0.13384	1.23807		1099	0.251664	0.10841	1099	0.11127	0.56127		3012.64	0.00065	0.00185	0.00561	0.00439		0.06697	0.8771	0.06697	0.37044	0.06697	2.15186	0.06697	2.65487		1099	0.0921	0.20258	1099	1.56725	3.63559	1099	0.4411	1.75315	1099	0.25833	0.48572	1099	0.40314	0.93975		3012.62	0.00193	0.0022	0.000820767	0.00309
-0.13491	0.01665	-0.13491	0.84181	-0.13491	1.23465		1100	0.253035	0.109	1100	0.11108	0.56031		3011.93	0.00043	0.00178	0.00538	0.00415		0.0659	0.87406	0.0659	0.36984	0.0659	2.14342	0.0659	2.66131		1100	0.09339	0.20541	1100	1.57025	3.64256	1100	0.441	1.75277	1100	0.25842	0.4859	1100	0.406	0.94642		3011.9	0.00188	0.00208	0.000771323	0.00302
-0.13598	0.01665	-0.13598	0.84095	-0.13598	1.23217		1101	0.252987	0.10898	1101	0.111175	0.56079		3011.21	0.00022	0.00158	0.00498	0.00387		0.06483	0.87243	0.06483	0.36862	0.06483	2.13314	0.06483	2.65396		1101	0.09272	0.20394	1101	1.57288	3.64864	1101	0.44148	1.75467	1101	0.25804	0.48518	1101	0.40996	0.95565		3011.19	0.00165	0.00175	0.000652658	0.00264
-0.13705	0.01665	-0.13705	0.84007	-0.13705	1.23027		1102	0.252677	0.10884	1102	0.11108	0.56031		3010.5	7e-05	0.00128	0.00441	0.0035		0.06376	0.87009	0.06376	0.36684	0.06376	2.14159	0.06376	2.64569		1102	0.09244	0.20331	1102	1.57555	3.65483	1102	0.44186	1.75618	1102	0.25842	0.4859	1102	0.40963	0.95487		3010.47	0.0013	0.00132	0.000464771	0.002
-0.13811	0.01665	-0.13811	0.83919	-0.13811	1.22761		1103	0.252367	0.10871	1103	0.111032	0.56007		3009.78	0	0.000918837	0.00371	0.00303		0.06269	0.86799	0.06269	0.36646	0.06269	2.13131	0.06269	2.6512		1103	0.09248	0.20342	1103	1.5797	3.66446	1103	0.44296	1.76054	1103	0.25852	0.48608	1103	0.40686	0.94842		3009.76	0.00091	0.000862109	0.00023733	0.00127
-0.13918	0.01665	-0.13918	0.83829	-0.13918	1.22514		1104	0.252319	0.10869	1104	0.111032	0.56007		3009.07	-3e-05	0.000570646	0.00292	0.0025		0.06162	0.86518	0.06162	0.36514	0.06162	2.12323	0.06162	2.64109		1104	0.09253	0.20352	1104	1.58275	3.67154	1104	0.44277	1.75978	1104	0.25833	0.48572	1104	0.40453	0.94298		3009.04	0.00052	0.000468306	4.94438e-05	0.000578141
-0.14025	0.01665	-0.14025	0.83738	-0.14025	1.22286		1105	0.251795	0.10846	1105	0.110651	0.55815		3008.35	0	0.000270815	0.00209	0.00199		0.06056	0.86378	0.06056	0.36348	0.06056	2.1291	0.06056	2.63833		1105	0.09143	0.20111	1105	1.58423	3.67497	1105	0.44325	1.76168	1105	0.25876	0.48653	1105	0.40438	0.94264		3008.33	0.00022	0.00019158	0	0.000111898
-0.14132	0.01674	-0.14132	0.83646	-0.14132	1.22057		1106	0.251223	0.10822	1106	0.111366	0.56176		3007.64	1e-05	7.73757e-05	0.00129	0.00156		0.05949	0.86121	0.05949	0.36298	0.05949	2.1214	0.05949	2.6365		1106	0.09229	0.203	1106	1.58656	3.68039	1106	0.44396	1.76452	1106	0.25947	0.48787	1106	0.40634	0.9472		3007.61	3e-05	3.19299e-05	3.9555e-05	-3.72994e-05
-0.14239	0.01674	-0.14239	0.83554	-0.14239	1.21829		1107	0.250937	0.10809	1107	0.111032	0.56007		3006.92	7e-05	0	0.00060719	0.00122		0.05842	0.8584	0.05842	0.36166	0.05842	2.11259	0.05842	2.63098		1107	0.09153	0.20132	1107	1.58618	3.6795	1107	0.44391	1.76433	1107	0.25828	0.48563	1107	0.40405	0.94187		3006.89	0	0	0.000266996	0
-0.14345	0.01674	-0.14345	0.8346	-0.14345	1.21601		1108	0.250269	0.10781	1108	0.111413	0.56199		3006.21	0.0002	-9.67197e-06	0.000140955	0.000996024		0.05735	0.85747	0.05735	0.36005	0.05735	2.11699	0.05735	2.62547		1108	0.09162	0.20153	1108	1.5899	3.68813	1108	0.44434	1.76604	1108	0.25866	0.48635	1108	0.39966	0.93164		3006.18	0	-2.12866e-05	0.000613103	3.72994e-05
-0.14452	0.01674	-0.14452	0.83365	-0.14452	1.21297		1109	0.25046	0.10789	1109	0.111318	0.56151		3005.49	0.00039	0	0	0.000853735		0.05628	0.85443	0.05628	0.35947	0.05628	2.11111	0.05628	2.62731		1109	0.09116	0.20051	1109	1.59114	3.691	1109	0.44611	1.77305	1109	0.25866	0.48635	1109	0.40038	0.93331		3005.46	7e-05	0	0.000939432	0.000139873
-0.14559	0.01674	-0.14559	0.8327	-0.14559	1.2105		1110	0.251747	0.10844	1110	0.111378	0.56182		3004.78	0.0006	9.67197e-06	0.000151797	0.00074939		0.05522	0.85279	0.05522	0.35842	0.05522	2.10267	0.05522	2.61812		1110	0.09077	0.19964	1110	1.5929	3.6951	1110	0.44553	1.77078	1110	0.25833	0.48572	1110	0.4031	0.93964		3004.75	0.00021	1.06433e-05	0.00114	0.000223797
-0.14666	0.01682	-0.14666	0.83173	-0.14666	1.20917		1111	0.252033	0.10857	1111	0.111461	0.56224		3004.06	0.00077	9.67197e-06	0.000552976	0.000635558		0.05415	0.85139	0.05415	0.35676	0.05415	2.10744	0.05415	2.61352		1111	0.09072	0.19954	1111	1.59605	3.7024	1111	0.4462	1.77343	1111	0.25885	0.48671	1111	0.40629	0.94709		3004.03	0.00035	0.000106433	0.00111	0.000214472
-0.14773	0.01682	-0.14773	0.83075	-0.14773	1.20726		1112	0.252892	0.10894	1112	0.111318	0.56151		3003.34	0.00084	0	0.00106	0.000540699		0.05308	0.84858	0.05308	0.35619	0.05308	2.09974	0.05308	2.61628		1112	0.09115	0.20048	1112	1.59796	3.70682	1112	0.44596	1.77248	1112	0.259	0.48698	1112	0.4041	0.94198		3003.32	0.00043	0.000234153	0.000880099	0.000149198
-0.14879	0.01674	-0.14879	0.82977	-0.14879	1.20479		1113	0.252117	0.1086	1113	0.11108	0.56031		3002.63	0.00077	1.93439e-05	0.00157	0.000521727		0.05201	0.84624	0.05201	0.35513	0.05201	2.08982	0.05201	2.60893		1113	0.09019	0.19839	1113	1.59791	3.70671	1113	0.44716	1.77722	1113	0.25857	0.48617	1113	0.3999	0.9322		3002.6	0.00041	0.000351229	0.000543881	7.45988e-05
-0.14986	0.01665	-0.14986	0.82877	-0.14986	1.20308		1114	0.251747	0.10844	1114	0.111509	0.56248		3001.91	0.00058	0	0.00198	0.00065453		0.05094	0.84414	0.05094	0.35335	0.05094	2.09643	0.05094	2.60249		1114	0.09062	0.19933	1114	1.59877	3.7087	1114	0.4473	1.77779	1114	0.25871	0.48644	1114	0.40095	0.93464		3001.89	0.00027	0.000425733	0.000217553	1.86497e-05
-0.15093	0.01706	-0.15093	0.82776	-0.15093	1.20042		1115	0.251795	0.10846	1115	0.111652	0.5632		3001.2	0.00031	1.93439e-05	0.00229	0.000948594		0.04988	0.84227	0.04988	0.35285	0.04988	2.08982	0.04988	2.60525		1115	0.09077	0.19964	1115	1.60115	3.71423	1115	0.44754	1.77874	1115	0.2589	0.4868	1115	0.39966	0.93164		3001.17	7e-05	0.000457663	0	0
-0.152	0.01706	-0.152	0.82673	-0.152	1.19738		1116	0.252367	0.10871	1116	0.110603	0.55791		3000.48	8e-05	-9.67197e-06	0.00242	0.0013		0.04881	0.83923	0.04881	0.35177	0.04881	2.07587	0.04881	2.5979		1116	0.09048	0.19901	1116	1.60325	3.7191	1116	0.44844	1.78234	1116	0.259	0.48698	1116	0.40271	0.93875		3000.46	-4e-05	0.000468306	-2.96663e-05	-1.86497e-05
-0.15307	0.0169	-0.15307	0.82568	-0.15307	1.19338		1117	0.252224	0.10865	1117	0.111175	0.56079		2999.77	0	0	0.00233	0.00155		0.04774	0.8383	0.04774	0.35009	0.04774	2.08615	0.04774	2.58963		1117	0.09052	0.19909	1117	1.6033	3.71921	1117	0.44849	1.78253	1117	0.25828	0.48563	1117	0.39942	0.93108		2999.74	0	0.000478949	0	0
-0.15413	0.01714	-0.15413	0.82461	-0.15413	1.1911		1118	0.254084	0.10945	1118	0.111175	0.56079		2999.05	0	0	0.00195	0.00151		0.04667	0.83549	0.04667	0.34944	0.04667	2.07807	0.04667	2.59422		1118	0.09043	0.19891	1118	1.60492	3.72297	1118	0.4482	1.78139	1118	0.25981	0.4885	1118	0.40014	0.93275		2999.02	0.0004	0.000489592	0.000197775	7.45988e-05
-0.1552	0.01706	-0.1552	0.82352	-0.1552	1.19129		1119	0.255228	0.10994	1119	0.111306	0.56145		2998.34	0.0002	0.000116064	0.0013	0.00106		0.0456	0.83362	0.0456	0.34856	0.0456	2.06706	0.0456	2.58412		1119	0.09038	0.1988	1119	1.60611	3.72574	1119	0.44882	1.78385	1119	0.25833	0.48572	1119	0.40467	0.94331		2998.31	0.00125	0.000404446	0.000593325	0.000317045
-0.15627	0.01706	-0.15627	0.8224	-0.15627	1.18863		1120	0.256516	0.1105	1120	0.111413	0.56199		2997.62	0.00056	0.000299831	0.000596347	0.000407896		0.04453	0.83175	0.04453	0.34678	0.04453	2.0766	0.04453	2.58044		1120	0.08962	0.19713	1120	1.6063	3.72618	1120	0.44902	1.78461	1120	0.25885	0.48671	1120	0.40295	0.93931		2997.59	0.00208	0.000170293	0.00104	0.00067139
-0.15734	0.01723	-0.15734	0.82124	-0.15734	1.18768		1121	0.255419	0.11002	1121	0.111461	0.56224		2996.91	0.00096	0.000435239	0.000130112	0		0.04347	0.82941	0.04347	0.34623	0.04347	2.06632	0.04347	2.57952		1121	0.0891	0.19597	1121	1.60983	3.73436	1121	0.44911	1.78499	1121	0.25809	0.48527	1121	0.40085	0.93442		2996.88	0.00239	0	0.00145	0.00106
-0.15841	0.01714	-0.15841	0.82006	-0.15841	1.18045		1122	0.254274	0.10953	1122	0.111843	0.56416		2996.19	0.00143	0.000522286	0	0.000104345		0.0424	0.82731	0.0424	0.34536	0.0424	2.05641	0.0424	2.57584		1122	0.08981	0.19755	1122	1.61203	3.73945	1122	0.45049	1.79049	1122	0.25866	0.48635	1122	0.40114	0.93509		2996.16	0.00202	3.19299e-05	0.00181	0.0015
-0.15948	0.01714	-0.15948	0.81885	-0.15948	1.18121		1123	0.25561	0.11011	1123	0.112081	0.56536		2995.47	0.00196	0.000648022	9.75841e-05	0.00074939		0.04133	0.82521	0.04133	0.34349	0.04133	2.06522	0.04133	2.56665		1123	0.08919	0.19618	1123	1.61527	3.74697	1123	0.45045	1.7903	1123	0.25833	0.48572	1123	0.39914	0.93042		2995.45	0.00125	0.000681172	0.00217	0.00193
-0.16054	0.01723	-0.16054	0.81762	-0.16054	1.17912		1124	0.25499	0.10984	1124	0.11127	0.56127		2994.76	0.00246	0.000909165	0.000260224	0.0016		0.04026	0.82357	0.04026	0.34301	0.04026	2.05788	0.04026	2.57033		1124	0.08943	0.19671	1124	1.61627	3.7493	1124	0.45068	1.79124	1124	0.25866	0.48635	1124	0.39771	0.92708		2994.73	0.00058	0.00196	0.00262	0.00224
-0.16161	0.01739	-0.16161	0.81637	-0.16161	1.17779		1125	0.25524	0.10995	1125	0.112272	0.56633		2994.04	0.00278	0.00133	0.000422864	0.00241		0.03919	0.82053	0.03919	0.34205	0.03919	2.0454	0.03919	2.56482		1125	0.08962	0.19713	1125	1.61989	3.7577	1125	0.45111	1.79295	1125	0.25852	0.48608	1125	0.39466	0.91997		2994.02	0.00049	0.00352	0.00329	0.00239
-0.16268	0.01747	-0.16268	0.8151	-0.16268	1.17437		1126	0.255228	0.10994	1126	0.111747	0.56368		2993.33	0.00288	0.00184	0.00060719	0.00316		0.03813	0.81959	0.03813	0.34037	0.03813	2.05458	0.03813	2.55563		1126	0.08924	0.19629	1126	1.62199	3.76257	1126	0.45216	1.79712	1126	0.25842	0.4859	1126	0.39513	0.92108		2993.3	0.00117	0.00481	0.00423	0.00254
-0.16375	0.01739	-0.16375	0.81382	-0.16375	1.1719		1127	0.255133	0.1099	1127	0.112749	0.56873		2992.61	0.00289	0.00237	0.000802358	0.00385		0.03706	0.81679	0.03706	0.33973	0.03706	2.04686	0.03706	2.55747		1127	0.089	0.19576	1127	1.62361	3.76633	1127	0.45202	1.79655	1127	0.25866	0.48635	1127	0.39585	0.92275		2992.59	0.00247	0.00548	0.00521	0.00286
-0.16482	0.01755	-0.16482	0.81254	-0.16482	1.16923		1128	0.254274	0.10953	1128	0.111795	0.56392		2991.9	0.00304	0.00292	0.000997526	0.00437		0.03599	0.81492	0.03599	0.33898	0.03599	2.03621	0.03599	2.55287		1128	0.08876	0.19524	1128	1.62376	3.76666	1128	0.45221	1.79731	1128	0.25814	0.48536	1128	0.39551	0.92197		2991.87	0.00397	0.00556	0.00582	0.00332
-0.16588	0.01739	-0.16588	0.81126	-0.16588	1.16752		1129	0.255562	0.11009	1129	0.112224	0.56608		2991.18	0.00348	0.0034	0.00117	0.00471		0.03492	0.81328	0.03492	0.3372	0.03492	2.04245	0.03492	2.54276		1129	0.0881	0.19377	1129	1.627	3.77419	1129	0.45269	1.7992	1129	0.25857	0.48617	1129	0.39776	0.92719		2991.16	0.00519	0.00526	0.00589	0.0038
-0.16695	0.01755	-0.16695	0.80999	-0.16695	1.16467		1130	0.257278	0.11082	1130	0.111557	0.56272		2990.47	0.00416	0.00369	0.00136	0.00505		0.03385	0.81165	0.03385	0.33673	0.03385	2.03621	0.03385	2.54552		1130	0.08862	0.19492	1130	1.62857	3.77784	1130	0.45245	1.79826	1130	0.25923	0.48743	1130	0.39117	0.91185		2990.44	0.00584	0.00489	0.00571	0.00435
-0.16802	0.01763	-0.16802	0.80873	-0.16802	1.16182		1131	0.255133	0.1099	1131	0.111938	0.56464		2989.75	0.00489	0.00375	0.00168	0.00563		0.03279	0.80907	0.03279	0.33591	0.03279	2.0252	0.03279	2.54368		1131	0.08805	0.19367	1131	1.62824	3.77706	1131	0.45326	1.80148	1131	0.25866	0.48635	1131	0.39065	0.91063		2989.72	0.0061	0.00481	0.00581	0.00518
-0.16909	0.01772	-0.16909	0.80749	-0.16909	1.16068		1132	0.256659	0.11056	1132	0.111175	0.56079		2989.04	0.00556	0.00374	0.00222	0.00632		0.03172	0.80674	0.03172	0.33406	0.03172	2.02888	0.03172	2.5299		1132	0.08838	0.1944	1132	1.63105	3.78359	1132	0.45374	1.80337	1132	0.25866	0.48635	1132	0.39108	0.91163		2989.01	0.00649	0.00541	0.00658	0.00632
-0.17016	0.0178	-0.17016	0.80626	-0.17016	1.15326		1133	0.255323	0.10998	1133	0.112033	0.56512		2988.32	0.00623	0.00385	0.00299	0.00676		0.03065	0.80534	0.03065	0.33353	0.03065	2.02631	0.03065	2.53633		1133	0.08767	0.19283	1133	1.6322	3.78624	1133	0.45369	1.80318	1133	0.25833	0.48572	1133	0.39246	0.91486		2988.29	0.00742	0.00676	0.00777	0.00747
-0.17122	0.01796	-0.17122	0.80506	-0.17122	1.15478		1134	0.255466	0.11004	1134	0.111843	0.56416		2987.6	0.00713	0.00412	0.00384	0.00671		0.02958	0.8023	0.02958	0.33269	0.02958	2.01455	0.02958	2.53173		1134	0.08814	0.19388	1134	1.6341	3.79067	1134	0.45412	1.80489	1134	0.25866	0.48635	1134	0.39132	0.91219		2987.58	0.00885	0.00846	0.0089	0.00832
-0.17229	0.01804	-0.17229	0.80387	-0.17229	1.15364		1135	0.255753	0.11017	1135	0.111557	0.56272		2986.89	0.00843	0.00462	0.00469	0.00632		0.02851	0.80113	0.02851	0.33109	0.02851	2.02042	0.02851	2.52163		1135	0.08833	0.19429	1135	1.63482	3.79233	1135	0.4544	1.80603	1135	0.25866	0.48635	1135	0.39275	0.91552		2986.86	0.01044	0.01002	0.00969	0.00891
-0.17336	0.01812	-0.17336	0.8027	-0.17336	1.15003		1136	0.255371	0.11	1136	0.111938	0.56464		2986.17	0.0101	0.00551	0.00561	0.00613		0.02745	0.79856	0.02745	0.33034	0.02745	2.01712	0.02745	2.52254		1136	0.08795	0.19346	1136	1.63606	3.7952	1136	0.45431	1.80565	1136	0.25885	0.48671	1136	0.39165	0.91297		2986.15	0.01193	0.01123	0.01035	0.00961
-0.17443	0.01821	-0.17443	0.80154	-0.17443	1.14756		1137	0.255562	0.11009	1137	0.11127	0.56127		2985.46	0.01186	0.00688	0.00662	0.00658		0.02638	0.79645	0.02638	0.32962	0.02638	2.00427	0.02638	2.52254		1137	0.08738	0.1922	1137	1.63863	3.80117	1137	0.45541	1.81001	1137	0.25995	0.48877	1137	0.39094	0.9113		2985.43	0.01334	0.01239	0.01128	0.01068
-0.1755	0.01796	-0.1755	0.8004	-0.1755	1.14375		1138	0.255896	0.11023	1138	0.111938	0.56464		2984.74	0.0133	0.00859	0.00768	0.00774		0.02531	0.79505	0.02531	0.32801	0.02531	2.00868	0.02531	2.51152		1138	0.08667	0.19062	1138	1.63906	3.80217	1138	0.45479	1.80754	1138	0.25904	0.48707	1138	0.39537	0.92164		2984.72	0.01481	0.01387	0.01259	0.01198
-0.17657	0.01812	-0.17657	0.79928	-0.17657	1.14128		1139	0.255228	0.10994	1139	0.111747	0.56368		2984.03	0.01431	0.01031	0.00848	0.00928		0.02424	0.79271	0.02424	0.32734	0.02424	2.00868	0.02424	2.51244		1139	0.08748	0.19241	1139	1.64116	3.80704	1139	0.45488	1.80792	1139	0.25842	0.4859	1139	0.39556	0.92208		2984	0.0164	0.01581	0.01395	0.01337
-0.17763	0.01829	-0.17763	0.79817	-0.17763	1.14014		1140	0.257088	0.11074	1140	0.112224	0.56608		2983.31	0.01511	0.01172	0.0089	0.01094		0.02317	0.79084	0.02317	0.32674	0.02317	1.99179	0.02317	2.50784		1140	0.08705	0.19146	1140	1.64278	3.8108	1140	0.45564	1.81095	1140	0.25861	0.48626	1140	0.39952	0.93131		2983.29	0.01803	0.01804	0.01515	0.0149
-0.1787	0.01837	-0.1787	0.79707	-0.1787	1.13729		1141	0.256659	0.11056	1141	0.1117	0.56344		2982.6	0.01611	0.01274	0.00911	0.01265		0.0221	0.7885	0.0221	0.32497	0.0221	1.99803	0.0221	2.50141		1141	0.08733	0.19209	1141	1.64393	3.81345	1141	0.45612	1.81285	1141	0.25904	0.48707	1141	0.39475	0.92019		2982.57	0.01961	0.02031	0.01628	0.01663
-0.17977	0.01837	-0.17977	0.79597	-0.17977	1.13501		1142	0.255657	0.11013	1142	0.111938	0.56464		2981.88	0.01741	0.01347	0.00957	0.01448		0.02104	0.78734	0.02104	0.32427	0.02104	1.99803	0.02104	2.50049		1142	0.08667	0.19062	1142	1.64331	3.81201	1142	0.45641	1.81399	1142	0.259	0.48698	1142	0.39351	0.9173		2981.85	0.02113	0.02239	0.01753	0.0184
-0.18084	0.01837	-0.18084	0.79488	-0.18084	1.13215		1143	0.255276	0.10996	1143	0.112176	0.56584		2981.17	0.01882	0.0141	0.01069	0.01631		0.01997	0.7843	0.01997	0.32365	0.01997	1.97967	0.01997	2.49865		1143	0.08686	0.19104	1143	1.64669	3.81987	1143	0.45626	1.81342	1143	0.25885	0.48671	1143	0.39795	0.92764		2981.14	0.02259	0.02412	0.01892	0.01991
-0.18191	0.01861	-0.18191	0.79377	-0.18191	1.1293		1144	0.256086	0.11031	1144	0.111938	0.56464		2980.45	0.02014	0.01471	0.0125	0.0179		0.0189	0.78336	0.0189	0.32206	0.0189	1.98776	0.0189	2.48762		1144	0.08619	0.18958	1144	1.64755	3.82186	1144	0.45741	1.81797	1144	0.25876	0.48653	1144	0.39475	0.92019		2980.42	0.02403	0.02534	0.02028	0.021
-0.18297	0.01878	-0.18297	0.79265	-0.18297	1.12645		1145	0.257517	0.11093	1145	0.111413	0.56199		2979.74	0.02134	0.01537	0.01459	0.01904		0.01783	0.78126	0.01783	0.3213	0.01783	1.98702	0.01783	2.48946		1145	0.08581	0.18874	1145	1.64769	3.82219	1145	0.45765	1.81891	1145	0.25938	0.48769	1145	0.3968	0.92497		2979.71	0.0255	0.02619	0.02161	0.02185
-0.18404	0.01894	-0.18404	0.79151	-0.18404	1.12512		1146	0.257517	0.11093	1146	0.112129	0.56561		2979.02	0.02255	0.01624	0.01634	0.01974		0.01676	0.77985	0.01676	0.32072	0.01676	1.96902	0.01676	2.48762		1146	0.08657	0.19041	1146	1.65089	3.8296	1146	0.45765	1.81891	1146	0.25919	0.48734	1146	0.39671	0.92475		2978.99	0.02707	0.02711	0.0231	0.02289
-0.18511	0.01894	-0.18511	0.79034	-0.18511	1.12341		1147	0.256325	0.11041	1147	0.112844	0.56921		2978.3	0.02387	0.01746	0.01728	0.02025		0.0157	0.77869	0.0157	0.31911	0.0157	1.97747	0.0157	2.47568		1147	0.08586	0.18884	1147	1.65346	3.83558	1147	0.4576	1.81873	1147	0.2588	0.48662	1147	0.39799	0.92775		2978.28	0.02882	0.0285	0.02488	0.02447
-0.18618	0.01919	-0.18618	0.78913	-0.18618	1.1217		1148	0.259806	0.11191	1148	0.111652	0.5632		2977.59	0.02519	0.01902	0.01754	0.02081		0.01463	0.77752	0.01463	0.31844	0.01463	1.9782	0.01463	2.47843		1148	0.08576	0.18863	1148	1.65289	3.83425	1148	0.45803	1.82043	1148	0.2589	0.4868	1148	0.39952	0.93131		2977.56	0.03068	0.03049	0.02673	0.02654
-0.18725	0.01935	-0.18725	0.78788	-0.18725	1.11884		1149	0.258375	0.1113	1149	0.112415	0.56705		2976.87	0.02633	0.0208	0.01787	0.02153		0.01356	0.77471	0.01356	0.31794	0.01356	1.95801	0.01356	2.47568		1149	0.08562	0.18832	1149	1.65375	3.83624	1149	0.45836	1.82176	1149	0.25861	0.48626	1149	0.39976	0.93186		2976.85	0.03251	0.03283	0.02829	0.02886
-0.18831	0.01943	-0.18831	0.78658	-0.18831	1.11694		1150	0.258757	0.11146	1150	0.112081	0.56536		2976.16	0.02731	0.02255	0.01907	0.02244		0.01249	0.77237	0.01249	0.31621	0.01249	1.96609	0.01249	2.46649		1150	0.08552	0.18811	1150	1.65523	3.83967	1150	0.45827	1.82138	1150	0.25938	0.48769	1150	0.3968	0.92497		2976.13	0.03426	0.03519	0.0295	0.03132
-0.18938	0.01951	-0.18938	0.78524	-0.18938	1.11352		1151	0.258709	0.11144	1151	0.112129	0.56561		2975.44	0.02846	0.024	0.02139	0.02351		0.01142	0.77121	0.01142	0.31556	0.01142	1.96719	0.01142	2.46649		1151	0.08533	0.18769	1151	1.65556	3.84044	1151	0.45898	1.82422	1151	0.25904	0.48707	1151	0.39785	0.92742		2975.42	0.03603	0.0373	0.03065	0.03391
-0.19045	0.01951	-0.19045	0.78385	-0.19045	1.112		1152	0.260044	0.11202	1152	0.112057	0.56524		2974.73	0.03008	0.02507	0.02428	0.02463		0.01036	0.767	0.01036	0.31503	0.01036	1.9503	0.01036	2.46649		1152	0.08605	0.18926	1152	1.65756	3.84509	1152	0.45989	1.82782	1152	0.25885	0.48671	1152	0.39795	0.92764		2974.7	0.03795	0.0392	0.03212	0.03652
-0.19152	0.01968	-0.19152	0.78241	-0.19152	1.10915		1153	0.261475	0.11263	1153	0.111986	0.56488		2974.01	0.03206	0.02596	0.02677	0.02571		0.00929	0.76559	0.00929	0.3134	0.00929	1.95654	0.00929	2.45454		1153	0.08462	0.18611	1153	1.65928	3.84907	1153	0.45898	1.82422	1153	0.2588	0.48662	1153	0.39532	0.92153		2973.99	0.04005	0.0412	0.034	0.0388
-0.19259	0.01968	-0.19259	0.78094	-0.19259	1.10629		1154	0.260426	0.11218	1154	0.112033	0.56512		2973.3	0.03395	0.02707	0.02826	0.02673		0.00822	0.76419	0.00822	0.31268	0.00822	1.95838	0.00822	2.45822		1154	0.08524	0.18748	1154	1.65823	3.84664	1154	0.45932	1.82555	1154	0.25919	0.48734	1154	0.39833	0.92853		2973.27	0.04224	0.04356	0.03608	0.04057
-0.19365	0.01984	-0.19365	0.77943	-0.19365	1.10306		1155	0.260473	0.1122	1155	0.112081	0.56536		2972.58	0.03551	0.02871	0.02877	0.02777		0.00715	0.76115	0.00715	0.31215	0.00715	1.9426	0.00715	2.45362		1155	0.08481	0.18653	1155	1.66271	3.85703	1155	0.46046	1.8301	1155	0.2588	0.48662	1155	0.39652	0.9243		2972.55	0.04449	0.04617	0.0382	0.04195
[truncated: 2,898 more rows]
[truncated: 4 more columns]

## Sheet: Fig. 4
Fig. 4																																	raw data table
Panel a																												panel b					WT pH 7 average values for k12 k21 k23 b
[truncated: 1,748 more rows]
[truncated: 92 more columns]

## Sheet: Supplementary Fig. 7
Supplementary Figure 7
Panel A
[truncated: 34 more rows]

## Sheet: Supplementary Fig. 8
Supplementary Fig. 8
HydA1		CbA5H
[truncated: 438 more rows]

## Sheet: Supplementary Fig. 9
Supplementary Fig. 9
[truncated: 2,953 more rows]

[truncated: 5 more sheets: Supplementary Fig. 10, Supplementary Fig. 11, Supplementary Fig. 12, Supplementary Fig. 13, Supplementary Fig. 14]
